# Supplementary material for: Intensifier of urban economic resilience: Specialized or diversified agglomeration?
Source: PLoS One. 2021 Nov 29;16(11):e0260214. doi: 10.1371/journal.pone.0260214 (PMC8629248; doi:10.1371/journal.pone.0260214)
Supplement: S1 Date — (XLSX) [file pone.0260214.s001.xlsx]

## Sheet: Indicators
code	year	id	rrc	div	sp	rv	uv	gover	eco	Fdi	Fix_cap	lnR&D	HumCap	rda	popden	market
1	2009	安康市	-1.25011	2.17003	2.82373	1.11071	1.05932	0.285767	10341	0.001428	0.992078	-2.13209	27.93	4.64	129.02	935615
1	2010	安康市	5.28945	2.21062	2.67824	1.12709	1.08353	0.336851	12428	0.00114204	1.10087	-1.71085	53.48	4.66	129.31	1105348
1	2011	安康市	-0.0204274	2.26136	2.71787	1.10549	1.15587	0.311172	15477	0.00130917	0.747812	-1.44397	60.37	4.64	129.62	1293215
1	2012	安康市	6.24826	2.26656	2.8177	1.11027	1.15629	0.326584	18878	0.000890505	0.652855	-1.62924	63.47	4.81	130.03	1514906
1	2013	安康市	0.640158	2.33628	2.91185	1.09365	1.24263	0.309666	19628	0.00302751	0.706296	-0.90276	65.3584	5.05	130.98	1717183
1	2014	安康市	1.14245	2.32504	2.91653	1.09623	1.22881	0.296961	26117	0.0026704	0.785833	-0.326076	68.2364	5.01	130.1	1931831
2	2009	安庆市	-1.08004	2.39432	1.98503	1.04631	1.34801	0.18161	13811	0.0146353	0.780559	-1.03856	45.72	11.97	402.06	2879350
2	2010	安庆市	1.61954	2.38587	2.03587	1.05506	1.33082	0.163779	18604	0.0158016	0.819132	-0.558999	59.13	12.72	401.89	3386822
2	2011	安庆市	0.146228	2.39879	2.01794	1.05942	1.33937	0.176755	22893	0.0141443	0.682194	-0.572549	61.4	13.25	403.87	3974884
2	2012	安庆市	3.44263	2.3957	2.18368	1.0754	1.3203	0.180686	25592	0.015101	0.714871	-0.180389	65.51	13.68	405.03	4605585
2	2013	安庆市	1.85317	2.34667	0.826858	1.00261	1.34406	0.197234	22801	0.0194218	0.836054	1.13902	65.7809	14.73	405.84	5235890
2	2014	安庆市	1.07127	2.36328	0.826222	1.01332	1.34996	0.193911	28808	0.0105967	0.903151	1.31901	67.312	15.2	403.12	6001602
3	2009	安顺市	2.2175	2.42882	1.9344	1.17902	1.2498	0.330556	7630	0.00252956	0.370072	-0.875067	38.12	2.87	295.12	590921
3	2010	安顺市	9.09717	2.42458	1.81131	1.19399	1.23059	0.338499	10049	0.00693771	0.478029	-0.821855	41.28	3.28	301.92	700806
3	2011	安顺市	0.589846	2.35699	0.743981	1.12295	1.23405	0.353788	12468	0.0090911	0.732565	-0.54922	44.82	3.34	304.59	839290
3	2012	安顺市	5.54112	2.35085	0.779824	1.1492	1.20165	0.370914	15454	0.00920141	0.941971	-0.0519597	46.16	3.69	306.85	975255
3	2013	安顺市	0.13503	2.36965	0.80059	1.13996	1.22969	0.353121	15006	0.0114178	0.685274	0.633266	45.8508	4.73	308.21	1115197
3	2014	安顺市	1.0882	2.3869	0.755729	1.1345	1.2524	0.332312	22569	0.0118027	0.821667	1.01097	45.2897	5.12	312.92	1257942
4	2009	安阳市	-0.444918	2.13649	3.14764	1.02138	1.11511	0.108217	21578	0.00714032	0.658416	-0.27812	70.68	8.02	773.18	2925235
4	2010	安阳市	1.856	2.13491	3.1684	1.01909	1.11582	0.106913	25330	0.00774786	0.680066	-1.09244	82.36	8.26	784.3	3453246
4	2011	安阳市	0.886961	2.06927	2.94012	1.00052	1.06875	0.117411	28806	0.00652339	0.622457	-0.51235	87.51	8.59	797.05	4066655
4	2012	安阳市	2.48704	2.06555	2.71969	0.984489	1.08106	0.130711	30624	0.0126653	0.689601	-0.361747	95.9	8.7	806.58	4691060
4	2013	安阳市	0.22857	2.03783	2.21132	0.999092	1.03873	0.128756	27968	0.0137814	0.789129	-0.360003	103.458	8.43	818.82	5326857
4	2014	安阳市	1.15527	2.00547	2.26359	0.979072	1.0264	0.130751	35210	0.0146722	0.877645	-0.338109	109.956	8.62	831.56	5984567
5	2009	鞍山市	0.778094	2.20131	1.37952	0.98436	1.21695	0.102785	49301	0.0292692	0.505659	1.34192	101.89	8.2	380.49	4359517
5	2010	鞍山市	3.69227	2.24492	1.30388	1.02033	1.22459	0.0950117	58426	0.0282032	0.560357	1.52653	102.96	8.73	380.23	5141982
5	2011	鞍山市	2.29524	2.17788	1.34158	1.01305	1.16484	0.0967447	68224	0.0289613	0.5753	1.65666	106.58	8.81	379.85	6051979
5	2012	鞍山市	5.94956	2.19055	1.33124	1.04162	1.14892	0.119484	69211	0.0329939	0.676034	1.66656	107.29	8.91	378.56	7036806
5	2013	鞍山市	0.434889	2.23599	1.18815	1.01665	1.21934	0.12404	74950	0.0321645	0.70842	1.80886	107.321	9.42	377.9	8000849
5	2014	鞍山市	0.868856	2.2417	1.19534	1.02651	1.21519	0.136388	66860	0.0408999	0.799142	1.64831	104.064	9.78	376.23	8973356
6	2009	巴彦淖尔市	-1.15695	2.4806	1.54977	1.04325	1.43734	0.206873	29384	0.00643627	1.1026	-1.2632	41.41	13.32	26.9	1087932
6	2010	巴彦淖尔市	0.462943	2.44783	1.7907	1.04107	1.40677	0.204744	35463	0.00508232	0.936825	-1.15004	39.89	12.65	28.93	1242557
6	2011	巴彦淖尔市	-0.8492	2.44185	1.93656	1.09357	1.34829	0.215264	43118	0.00447277	0.88187	-1.1029	38.44	13.81	29	1516135
6	2012	巴彦淖尔市	7.1517	2.44569	2.0995	1.03023	1.41546	0.224766	48812	0.0200931	0.861898	-0.885698	40.56	13.89	28.98	1730299
6	2013	巴彦淖尔市	-1.49568	2.48832	2.61694	1.06788	1.42044	0.230321	45622	0.00604293	0.962006	-0.566188	43.8919	15.82	28.45	1944690
6	2014	巴彦淖尔市	1.01387	2.48016	2.5807	1.06076	1.4194	0.223412	51872	0.00710569	1.08505	-0.287309	48.0459	28.14	27.42	2160879
7	2009	巴中市	0.192925	2.35989	1.8505	1.06719	1.2927	0.367282	7548	0.000183372	0.781399	-1.98708	0.575801	1.88	326.14	949818
7	2010	巴中市	5.87329	2.33058	2.19417	1.08623	1.24435	0.366777	8618	0.000240476	0.899585	-1.42843	0.595345	0.74	315.43	1143100
7	2011	巴中市	1.31405	2.20963	2.6996	1.0196	1.19002	0.39814	10433	0.00152479	0.888542	-1.00878	0.59322	0.78	316.53	1354042
7	2012	巴中市	4.00753	2.23399	2.29624	1.04404	1.18994	0.429218	11823	0.00177102	1.21573	-1.62234	0.592308	0.59	317.23	1574086
7	2013	巴中市	3.9912	2.18834	2.23755	1.01469	1.17365	0.459689	10665	0.0023277	1.54831	-0.962713	0.592004	1.04	317.42	1802968
7	2014	巴中市	1.36304	2.18861	2.21221	1.01027	1.17834	0.448711	13756	0.00278987	1.85207	-0.541124	2.11694	2.54	311.64	2241153
8	2009	白城市	-0.477949	2.3441	6.45902	0.961442	1.38266	0.229457	17404	0.0125641	0.986321	-1.12439	32.29	4.64	78.92	1367440
8	2010	白城市	3.53552	2.43341	8.28471	1.01964	1.41378	0.207038	21973	0.0115292	0.674561	-1.09192	86.19	4.98	78.71	1622392
8	2011	白城市	-0.385029	2.39199	9.13316	1.00022	1.39177	0.207454	27374	0.00993123	0.621175	-0.891899	91.92	5.12	78.67	1901824
8	2012	白城市	6.69217	2.41109	2.04077	1.01099	1.4001	0.231856	30576	0.0103856	0.709397	-0.798508	95.25	5.26	77.69	2214530
8	2013	白城市	-0.625834	2.46427	2.35976	1.1013	1.36297	0.225374	34791	0.0109936	0.693508	-0.620978	96.4992	5.34	77.34	2514594
8	2014	白城市	1.01032	2.48507	2.34929	1.0978	1.38726	0.266577	34586	0.0127079	0.85566	-0.458943	99.3478	6.38	76.55	2838775
9	2009	白山市	3.61212	2.49697	0.563276	1.02945	1.46752	0.21435	27495	0.0116983	1.14035	-0.876394	27.55	5.93	74.19	1178271
9	2010	白山市	5.27899	2.47914	0.544809	1.01364	1.4655	0.231037	33524	0.020605	0.799154	-0.608989	28.14	5.87	73.61	1390834
9	2011	白山市	0.416128	2.50128	0.52971	1.06302	1.43827	0.23969	41325	0.0182091	0.771384	-0.636421	12.35	6.07	73.5	1631419
9	2012	白山市	-0.452259	2.33756	5.24511	1.00188	1.33568	0.217867	50158	0.00818457	0.781051	-0.396901	9.38	6.82	73.14	1902818
9	2013	白山市	-0.923981	2.4471	5.25352	1.06821	1.37888	0.203604	53043	0.0189475	0.752038	-0.402323	7.34854	7.06	72.71	2176159
9	2014	白山市	0.811604	2.43605	2.22648	1.06641	1.36964	0.20458	53300	0.0217835	0.830464	-0.0850698	9.1053	8.57	72.13	2442124
10	2009	百色市	-0.67075	2.33744	1.88533	1.12157	1.21587	0.246128	12423	0.00294774	1.1707	-1.96253	57.29	8.86	110.1	970959
10	2010	百色市	3.07678	2.34318	1.8957	1.14672	1.19646	0.244316	15812	0.00253975	1.13523	-1.91107	63.47	8.82	112.6	1138461
10	2011	百色市	-0.622558	2.37503	1.97014	1.18354	1.1915	0.248814	18867	0.0015198	1.00282	-2.10387	69.6782	11.45	106.43	1343369
10	2012	百色市	5.3348	2.36913	2.17991	1.18478	1.18434	0.284479	21539	0.000838076	1.21402	-1.76424	68.4	12.29	112.87	1566705
10	2013	百色市	-0.252207	2.38658	2.64961	1.20022	1.18637	0.288216	19511	0.000144863	0.998283	-0.773271	58.8292	5.3	113.71	1785984
10	2014	百色市	0.918362	2.38251	2.73174	1.22092	1.16159	0.28448	25806	0.000134382	0.975281	-0.921157	67.1068	12.16	113.81	2010582
11	2009	蚌埠市	-2.71459	2.34511	0.870699	1.03738	1.30773	0.164875	14803	0.0308874	0.668522	0.0705445	144.32	12.24	605.91	2269774
11	2010	蚌埠市	0.0941208	2.31477	0.884236	1.03651	1.27825	0.167754	17621	0.0283485	0.830183	0.668751	148.79	12.81	609.71	2698664
11	2011	蚌埠市	1.17835	2.31224	0.766273	1.07089	1.24135	0.181087	24574	0.0409893	0.834255	1.38629	141.57	13.96	614	3192848
11	2012	蚌埠市	13.5452	2.2428	10.7907	1.05487	1.18794	0.184977	27999	0.057134	0.98042	1.76522	159.63	15.41	617.96	3715134
11	2013	蚌埠市	0.118338	2.30344	0.773808	1.06274	1.2407	0.190007	27462	0.0612573	1.05262	2.01871	172.477	15.52	615.93	4248198
11	2014	蚌埠市	1.26249	2.26934	0.803022	1.04064	1.2287	0.181166	35542	0.0666399	1.08078	1.90316	164.465	15.91	623.59	5065648
12	2009	包头市	-1.03515	2.31099	1.27647	1.02115	1.28985	0.0901713	84979	0.0298781	0.691747	0.284992	379.57	14.67	79.08	6177157
12	2010	包头市	0.120675	2.27011	1.32433	0.997557	1.27255	0.0832903	94269	0.029604	0.731671	0.731965	384.45	15.76	79.16	7308066
12	2011	包头市	1.2647	2.20432	1.39439	0.985379	1.21894	0.083607	112372	0.0259969	0.718905	0.8048	304.46	16.2	79.86	8575447
12	2012	包头市	2.54935	2.17124	1.4497	0.993179	1.17806	0.0853792	125709	0.0251638	0.739976	0.9622	307.12	16.69	80.47	9529244
12	2013	包头市	-0.0349838	2.23486	1.30539	1.03319	1.20167	0.101415	155690	0.0245406	0.850507	1.41693	311.556	17.11	81.04	10773622
12	2014	包头市	0.729909	2.26996	1.26709	1.04467	1.22529	0.0972663	130676	0.0188851	0.946169	1.60988	314.448	18.16	80.56	11846690
13	2009	宝鸡市	-0.223727	2.21787	1.21409	0.972838	1.24504	0.126721	21526	0.00304768	0.792418	-0.0876308	68.39	8.06	208.91	2600973
13	2010	宝鸡市	2.98396	2.23239	1.17241	0.985773	1.24661	0.136324	26124	0.00142891	0.855682	0.368699	72.33	15.69	210.19	3045600
13	2011	宝鸡市	-1.05801	2.2267	1.18396	0.988423	1.23828	0.139261	31579	0.00294586	0.780802	0.596793	72.98	8.92	211.51	3547800
13	2012	宝鸡市	1.67655	2.21742	1.21834	1.00588	1.21154	0.148097	36826	0.00275097	0.881916	0.501667	77.73	9.01	211.9	4099347
13	2013	宝鸡市	1.3526	2.15352	1.27639	0.993856	1.15967	0.142561	40049	0.00276309	1.02298	1.19668	96.0322	9.02	212.86	4699919
13	2014	宝鸡市	1.15716	2.19802	1.21702	0.993781	1.20424	0.143406	43824	0.0298937	1.20468	0.987192	85.2814	9.18	211.87	5396667
14	2009	保山市	3.13009	2.27577	2.48512	1.03772	1.23804	0.278766	8972	0.00570211	0.758684	-3.32516	41.15	2.65	127.43	696680
14	2010	保山市	4.53189	2.32495	2.26507	1.07102	1.25393	0.237709	10469	0.00854176	0.811243	-1.97685	34.75	2.62	128.69	843578
14	2011	保山市	0.49015	2.30621	2.07634	1.05486	1.25135	0.33297	12705	0.0103134	0.833095	-1.73146	65.68	3.31	129.45	1014682
14	2012	保山市	12.1072	2.29571	1.88866	1.0395	1.25621	0.363044	15397	0.0117665	0.570901	-1.83004	39.41	3.56	130.14	1196907
14	2013	保山市	-0.881247	2.33162	1.44045	1.07084	1.26077	0.334899	17500	0.0143698	0.641109	-1.83511	43.1958	3.88	130.83	1363876
14	2014	保山市	0.966217	2.32279	1.34995	1.08723	1.23556	0.327836	19566	0.0144549	0.76624	-1.13721	45.0966	4.51	131.8	1586968
15	2009	北海市	-0.177715	2.46892	0.796612	1.07626	1.39266	0.160499	20093	0.0107846	1.01302	-0.633647	99.18	11.34	480.01	954002
15	2010	北海市	12.1416	2.41376	0.940564	1.0283	1.38547	0.158553	25412	0.0165477	1.22056	-0.760326	136.53	12.07	499.97	1079991
15	2011	北海市	1.53239	2.3471	1.10165	1.00856	1.33854	0.17045	32103	0.0114272	1.13058	-0.0607735	155.13	12.36	503.15	1272878
15	2012	北海市	3.34192	2.37578	1.04911	0.984941	1.39084	0.156519	40418	0.00520543	1.12209	-0.288277	144.58	12.82	503.75	1465082
15	2013	北海市	-1.69346	2.41948	0.854837	1.06948	1.35	0.135557	43491	0.00706331	0.884402	0.436082	97.4144	13.5	507.61	1670335
15	2014	北海市	1.24784	2.398	0.919958	1.04558	1.35242	0.122624	53603	0.0106828	0.918399	0.191338	128.766	13.83	507.34	1858142
16	2009	北京市	2.32369	2.67725	0.557638	1.09668	1.58057	0.190847	70452	0.0343907	0.39977	3.69693	463.27	7.81	759.14	53098869
16	2010	北京市	4.8637	2.6722	0.5318	1.09685	1.57535	0.192532	75943	0.0298607	0.389236	3.81887	459.4	7.91	766.44	62292986
16	2011	北京市	-0.256668	2.68988	0.534219	1.12686	1.56302	0.199683	81658	0.0273503	0.360051	4.11091	452.79	7.59	778.7	69003246
16	2012	北京市	4.30068	2.68857	0.524915	1.12022	1.56835	0.20612	87475	0.0282702	0.358881	4.26466	448.43	7.53	790.6	77028167
16	2013	北京市	-0.587726	2.70584	0.471265	1.13692	1.56892	0.214028	148181	0.0266511	0.358075	4.54009	447.659	7.72	802.11	83751191
16	2014	北京市	1.09613	2.70236	0.452178	1.13686	1.56551	0.212119	99995	0.0260106	0.352142	4.64033	445.938	7.93	812.5	96379959
17	2009	本溪市	-1.67709	2.22047	1.32833	1.07756	1.14292	0.140344	44251	0.0199452	0.493998	0.00346754	97.52	6.44	184.83	1674164
17	2010	本溪市	-0.192953	2.26441	1.23184	1.1035	1.16091	0.13538	50612	0.0231703	0.523071	0.301493	100.07	9.72	183.81	1923503
17	2011	本溪市	0.698082	2.28593	1.16025	1.12827	1.15766	0.133684	60552	0.021241	0.552553	0.716843	113.94	8.33	183.5	2262571
17	2012	本溪市	5.65194	2.30867	1.11884	1.16228	1.14638	0.157834	64459	0.0260719	0.647884	0.831887	101.85	10.79	182.13	2611582
17	2013	本溪市	0.366921	2.32252	0.920278	1.17445	1.14806	0.152807	78530	0.0262788	0.706271	0.684575	97.5772	10.94	181.07	2973592
17	2014	本溪市	1.17307	2.354	0.878367	1.1745	1.1795	0.158372	67879	0.0314818	0.755779	0.169076	140.862	10.98	180.75	3338265
18	2009	滨州市	-1.44871	1.52046	2.07184	0.606344	0.914117	0.092107	36679	0.00852748	0.533882	0.644317	127.45	16.57	399.29	3523413
18	2010	滨州市	5.51858	1.5658	2.00591	0.643899	0.921906	0.104313	41661	0.0132333	0.57113	0.985989	127.12	18.22	393.67	4311579
18	2011	滨州市	0.326315	1.63167	1.94689	0.714451	0.917224	0.110681	48326	0.036148	0.556065	1.91972	122.24	20.03	396.54	5057549
18	2012	滨州市	3.59901	1.67143	1.96787	0.726276	0.945157	0.113995	52591	0.017105	0.635266	1.91262	120.87	20.94	396.77	5814599
18	2013	滨州市	1.24965	1.78026	1.80002	0.780278	0.999986	0.116762	56433	0.00859755	0.703788	2.08408	122.183	23.07	395.07	6580427
18	2014	滨州市	0.918532	1.75364	1.84951	0.758772	0.99487	0.118498	59557	0.0103114	0.768155	1.7597	127.869	17.24	400.26	7462093
19	2009	亳州市	-1.04878	2.28461	2.31165	1.0614	1.22321	0.18545	8477	0.0184186	0.567376	-1.27381	14.76	6.41	712.84	1908172
19	2010	亳州市	2.44257	2.26816	2.35859	1.06052	1.20765	0.201531	10318	0.0213903	0.670104	-0.495562	16.18	5.93	717.41	2227566
19	2011	亳州市	-0.642019	2.28757	2.50577	1.09082	1.19674	0.221205	12868	0.0268796	0.528967	-0.919108	17.83	6.54	721.54	2625919
19	2012	亳州市	5.11323	2.27789	2.73323	1.12663	1.15126	0.247695	14642	0.0318492	0.601246	-0.50151	17.97	7.5	731.49	3036885
19	2013	亳州市	1.7813	2.3704	2.5539	1.09901	1.27139	0.260945	12498	0.0368259	0.684485	-0.104676	18.6775	8.08	755.82	3450943
19	2014	亳州市	1.21545	2.37647	2.4294	1.09064	1.28583	0.259404	17769	0.0414532	0.736619	-0.151894	18.8083	8.61	744.45	3884077
20	2009	沧州市	-3.4586	2.46646	1.53571	1.13053	1.33593	0.0874632	25719	0.00624885	0.612257	0.269043	59.9	16.57	510.57	4906937
20	2010	沧州市	1.95369	2.48213	1.63377	1.15223	1.32991	0.096742	31091	0.00699118	0.65729	0.148618	63.43	16.38	520.1	5807137
20	2011	沧州市	0.366836	2.44223	1.69124	1.16084	1.28139	0.102255	36053	0.00713616	0.591981	0.460878	66.71	17.32	522.89	6838304
20	2012	沧州市	7.4116	2.43685	1.70811	1.14867	1.28818	0.110785	38949	0.00795873	0.672683	0.772032	68.9	17.54	529.68	7879713
20	2013	沧州市	-0.998046	2.44113	1.97384	1.14008	1.30105	0.116964	39960	0.00830117	0.760755	0.858578	71.339	17.63	536.77	8862458
20	2014	沧州市	1.06769	2.45979	1.87641	1.14326	1.31653	0.12168	42676	0.00670648	0.870921	1.09939	104.809	17.78	547.47	10078974
21	2009	常德市	1.14566	2.2498	0.781563	1.0951	1.1547	0.110396	22496	0.0130241	0.371021	-0.671794	56.17	5.81	343.56	4052609
21	2010	常德市	6.68387	2.26855	0.751632	1.09262	1.17593	0.118869	26551	0.0111304	0.411124	0.116357	58.33	6.73	342.56	4694459
21	2011	常德市	-0.976724	2.26082	0.739308	1.0833	1.17751	0.123009	31644	0.0107149	0.392929	0.301648	60.28	7.3	330.88	5534547
21	2012	常德市	6.08961	2.30266	1.57281	1.09113	1.21153	0.125075	35475	0.0126536	0.4693	0.41758	62.16	9.2	332.63	6387724
21	2013	常德市	-0.169042	2.30609	1.46046	1.10063	1.20547	0.14013	37314	0.0136704	0.566974	0.683715	65.0873	10.06	334.07	7267946
21	2014	常德市	0.973984	2.31557	1.41405	1.10248	1.21309	0.144291	43215	0.0148041	0.615603	0.522097	68.6069	10.77	321.87	8197938
22	2009	常州市	-0.760251	2.01244	1.57661	0.795025	1.21742	0.0868066	70138	0.0699636	0.676514	2.48749	348.7	12.39	820.57	8915444
22	2010	常州市	3.09472	2.04498	1.51282	0.819118	1.22586	0.0924303	67327	0.0580731	0.690847	3.52724	288.96	13.27	825.25	10543943
22	2011	常州市	2.8362	2.04668	1.40275	0.917312	1.12937	0.101037	77485	0.053708	0.620851	3.87999	288.4	14.11	829.96	12361038
22	2012	常州市	-1.06063	2.02085	1.60393	0.824928	1.19593	0.0985469	85039	0.0532105	0.660365	4.46605	241.87	14.97	834.33	14133300
22	2013	常州市	3.73854	2.02677	1.52594	0.865921	1.16085	0.0958282	119151	0.0493519	0.653556	4.52665	290.525	16.05	836.94	16076257
22	2014	常州市	1.01908	2.03271	1.54592	0.869986	1.16273	0.0887271	104423	0.0301619	0.675263	4.52898	294.512	16.82	843.18	18053977
23	2009	朝阳市	1.02932	2.39734	0.75398	1.13104	1.2663	0.234412	15724	0.00966317	0.879022	10.6281	12.26	6.09	173.93	1827148
23	2010	朝阳市	4.69465	2.39705	0.766643	1.11602	1.28103	0.223571	21536	0.0111376	0.832097	9.78477	10.38	6.48	172.22	2165580
23	2011	朝阳市	0.26479	2.42716	0.614978	1.16497	1.26219	0.213187	26927	0.0110585	0.732922	9.48539	11.8	7.3	173.11	2546614
23	2012	朝阳市	14.7437	2.32703	1.71607	1.14136	1.18566	0.232144	30765	0.0123596	0.776169	9.69871	13.99	6.32	172.61	2944077
23	2013	朝阳市	-1.16551	2.38059	1.23337	1.15517	1.22542	0.228404	29496	0.0127791	0.81798	9.18274	14.5862	6.61	172.36	3350285
23	2014	朝阳市	0.974905	2.38112	1.26105	1.13602	1.2451	0.229456	33379	0.015462	0.840447	9.35069	16.0599	6.88	172.93	3760552
24	2009	潮州市	-0.612608	2.24061	0.914206	1.05185	1.18876	0.0922534	18681	0.0143893	0.339405	1.67222	57.06	11.18	831.9	2078860
24	2010	潮州市	3.68677	2.21443	0.955944	1.04234	1.17209	0.100121	21663	0.0133024	0.326832	2.08416	63.41	11.23	829.28	2445495
24	2011	潮州市	-0.115188	2.11133	0.993174	1.03711	1.07422	0.0981178	24169	0.0122578	0.307377	1.86817	67.38	11.7	835.28	2877261
24	2012	潮州市	-0.289372	2.08382	0.949676	1.0606	1.02321	0.110114	26252	0.0126376	0.317209	2.0476	66.82	11.91	841.7	3170386
24	2013	潮州市	5.20045	1.91647	1.62274	0.840024	1.07644	0.109676	29226	0.00789593	0.325021	2.40156	61.4783	2.66	849.21	3541358
24	2014	潮州市	0.871794	1.96972	1.52674	0.897968	1.07175	0.123604	31302	0.00788206	0.368156	2.333	64.0253	3.02	854.39	3958609
25	2009	郴州市	0.194565	2.36532	2.02802	1.20861	1.15671	0.155702	19059	0.0376486	0.637085	-0.447179	42.47	6.47	242.93	3494318
25	2010	郴州市	4.00859	2.39427	1.9822	1.21944	1.17483	0.148967	24015	0.0323843	0.688163	-0.161956	40.65	4.46	254.87	4083865
25	2011	郴州市	0.00625102	2.38347	1.96601	1.20848	1.175	0.163311	29305	0.0307951	0.750934	-0.0705453	40.68	10.46	256.7	4819545
25	2012	郴州市	8.11621	2.4157	1.92282	1.23251	1.18319	0.163874	32848	0.0310872	0.723931	0.0740799	41.08	11.59	263.55	5545807
25	2013	郴州市	-0.389783	2.44679	2.10716	1.23845	1.20833	0.17952	32920	0.0368261	0.87454	0.706531	42.5034	11.53	264.74	6261258
25	2014	郴州市	1.06632	2.466	2.05237	1.23925	1.22675	0.187748	39999	0.0385752	0.969017	0.564122	46.1488	11.26	268.24	7218366
26	2009	沈阳市	-0.704194	2.43879	1.02581	1.04003	1.39876	0.111487	54654	0.0865482	0.824631	1.60025	477.1	10.27	552.04	17785858
26	2010	沈阳市	5.33511	2.524	0.941561	1.08251	1.44149	0.102964	62357	0.0667041	0.824936	1.9008	484.41	11.07	554.39	20658671
26	2011	沈阳市	0.150608	2.55508	0.893268	1.10955	1.44552	0.108066	72648	0.0586075	0.773718	2.01836	517.75	11.99	556.77	24268655
26	2012	沈阳市	0.674302	2.51617	0.945618	1.11913	1.39704	0.116028	80480	0.055256	0.851999	2.03602	509.5	12.73	558.39	28022020
26	2013	沈阳市	1.76132	2.4629	0.799548	1.14187	1.32103	0.123109	98467	0.0494912	0.891785	2.27653	527.497	14.82	560.18	31860936
26	2014	沈阳市	1.03022	2.455	0.755697	1.13958	1.31541	0.128808	85816	0.0196592	0.924684	2.19216	546.927	15.92	568.3	35701083
27	2009	成都市	1.24359	2.24758	0.904865	1.01112	1.23646	0.133472	35215	0.0424165	0.894125	6.63982	517.09	12.07	940.21	19499459
27	2010	成都市	4.96471	2.21184	0.898277	1.01096	1.20088	0.140035	48510	0.0579287	0.766548	6.11085	537.38	12.07	947.14	24176000
27	2011	成都市	0.911573	2.16774	0.98973	0.998868	1.16887	0.125153	48755	0.0602367	0.721272	6.35439	556.32	12.33	959.72	28612835
27	2012	成都市	6.40624	2.17474	0.971122	0.992799	1.18194	0.120881	57624	0.0663384	0.723693	6.09275	584.37	13.43	967.99	33176664
27	2013	成都市	14.3145	2.45739	0.667644	0.947583	1.5098	0.127541	76674	0.0750726	0.713707	5.82105	590.657	13.18	979.14	37528793
27	2014	成都市	-1.54287	2.39789	0.779431	1.04115	1.35674	0.133246	70019	0.0534567	0.658311	5.95968	602.41	12.73	998.88	44688846
28	2009	承德市	-0.0825645	2.42241	0.678992	1.09526	1.32715	0.170668	22198	0.006016	0.746207	-0.141	95.54	9.26	94.04	2181967
28	2010	承德市	2.03524	2.41232	0.644901	1.10806	1.30425	0.175396	25699	0.00521048	0.845129	-0.323049	101.28	11.88	94.31	2580528
28	2011	承德市	-1.13325	2.43565	1.94099	1.14648	1.28917	0.174206	31705	0.00324974	0.722515	0.0910995	107.6	11.93	94.65	3038803
28	2012	承德市	4.0931	2.4572	2.03947	1.16866	1.28854	0.199503	33791	0.00693631	0.843331	0.0264448	109.47	12.11	95.31	3497219
28	2013	承德市	0.504296	2.49349	0.592736	1.17305	1.32043	0.205767	33653	0.00198279	0.944976	0.0931198	110.317	14.83	95.17	3925745
28	2014	承德市	0.93764	2.47314	2.20696	1.15052	1.32262	0.189431	38128	0.00682919	1.04481	0.219196	106.559	12.37	96.41	4418912
29	2009	池州市	-1.31953	2.46825	1.87471	1.11099	1.35726	0.222931	17295	0.0331749	1.04833	-1.41086	119.87	8.3	193.28	791784
29	2010	池州市	-0.0980163	2.43681	1.97688	1.09799	1.33882	0.226403	21437	0.0355896	1.18626	-0.386697	153.59	9.88	193.98	911792
29	2011	池州市	0.654973	2.42534	1.91052	1.08738	1.33796	0.236539	26345	0.0305785	0.785516	0.802218	169.15	10.52	195.15	1070963
29	2012	池州市	-1.23732	2.43996	2.11523	1.109	1.33096	0.270028	29471	0.0316453	0.897692	1.14939	184.04	10.97	195.73	1242873
29	2013	池州市	2.70773	2.45214	0.623473	1.07334	1.3788	0.282699	28534	0.0345677	0.998335	1.59388	131.927	11.06	195.73	1424834
29	2014	池州市	1.10474	2.45243	0.688931	1.10484	1.34759	0.268429	36267	0.0359075	1.04035	1.91226	130.909	11.48	194.2	1763730
30	2009	赤峰市	-1.89061	2.43143	1.81196	1.11831	1.31312	0.204916	21037	0.00376831	0.717531	-1.14586	30.26	6.13	51.01	2869997
30	2010	赤峰市	2.25438	2.44203	1.82096	1.12906	1.31297	0.202338	25059	0.00347972	0.769183	-0.808181	32.89	6.75	50.85	3367183
30	2011	赤峰市	-0.875594	2.44889	1.92001	1.13183	1.31706	0.202045	31121	0.00171882	0.82769	-0.822741	37.48	6.79	51.09	3999085
30	2012	赤峰市	2.83568	2.44746	2.02926	1.15512	1.29234	0.207488	36360	0.000453383	0.842569	-0.542845	38.7	10.66	51.23	4653329
30	2013	赤峰市	0.608422	2.51156	2.07103	1.17133	1.34023	0.206268	36340	0.000361586	0.929613	-0.210942	40.3963	13.44	51.58	5265567
30	2014	赤峰市	0.886547	2.48119	2.08492	1.17498	1.30621	0.202682	41309	0.00072882	0.619261	-0.157304	42.3143	16.07	51.74	5873891
31	2009	崇左市	0.104805	2.3713	0.749989	1.02392	1.34738	0.230177	13921	0.0132254	0.697463	-2.71618	81.97	5.17	139.17	534544
31	2010	崇左市	2.9907	2.37745	0.729529	1.02134	1.35611	0.217992	18583	0.00346183	0.78712	-2.35901	82.98	5.09	139.97	610847
31	2011	崇左市	-0.588207	2.38779	0.713374	1.01783	1.36996	0.209622	24557	0.00286703	0.749676	-2.24967	86.71	5.09	141.82	723954
31	2012	崇左市	-0.362336	2.38347	0.723705	1.04445	1.33901	0.24691	26288	0.00427598	0.904772	-2.03715	124.91	5.16	141.13	843709
31	2013	崇左市	-1.37482	2.43813	2.26552	1.09132	1.34681	0.241028	23669	0.0047732	0.771157	-1.38023	142.365	5.1	142.24	963850
31	2014	崇左市	0.970814	2.4446	2.31974	1.11387	1.33074	0.239428	31944	0.00597799	0.844419	-0.992446	156.672	8.18	143.2	1084354
32	2009	滁州市	-1.14729	2.32343	1.76544	1.04253	1.2809	0.187253	14002	0.0110579	0.910906	-0.128389	83.11	12.15	332.95	1836153
32	2010	滁州市	-1.06342	2.32477	1.83362	1.04813	1.27664	0.184169	17400	0.0111814	1.04003	0.308971	87.93	14.75	333.36	2147958
32	2011	滁州市	-0.348577	2.35781	1.86464	1.08014	1.27767	0.215461	21634	0.0268783	0.81145	1.08773	92.51	19.57	334.9	2544698
32	2012	滁州市	2.65678	2.3541	1.99555	1.07813	1.27597	0.237992	24651	0.0347957	0.90919	1.66974	103.92	24.66	334.29	2968132
32	2013	滁州市	0.761046	2.26526	0.992363	1.00212	1.26315	0.230976	24190	0.0407507	0.990462	1.86157	97.297	28.03	332.53	3384770
32	2014	滁州市	1.11051	2.27077	0.970507	1.00141	1.26936	0.221382	30562	0.0466701	1.0278	2.10367	103.532	33.17	332.65	4063976
33	2009	达州市	-0.969075	2.43106	1.72076	1.20711	1.22394	0.189759	11915	0.00178024	0.79874	-1.77901	35.15	3.48	396.34	2521162
33	2010	达州市	1.98285	2.41853	1.77169	1.21706	1.20148	0.183439	14623	0.00408258	0.734036	-1.81164	27.2	3.84	413.17	3118596
33	2011	达州市	-0.752974	2.41571	1.85908	1.21604	1.19967	0.197826	18474	0.00316344	0.649883	-1.33921	27.28	4.29	416.61	3689147
33	2012	达州市	-1.48	2.37807	2.087	1.21153	1.16653	0.211679	20685	0.00293831	0.708268	-1.23157	28.45	4.52	419.5	4296035
33	2013	达州市	2.66837	2.34635	1.56969	1.18327	1.16308	0.205523	18102	0.00234836	0.782036	-0.574783	31.0471	3.75	414.52	4933880
33	2014	达州市	0.693856	2.36303	1.41958	1.18214	1.1809	0.213202	24411	0.0027319	0.852259	-0.2498	32.2773	2.21	414.84	5926019
34	2009	大连市	-1.42263	2.15712	1.53001	0.830382	1.32674	0.108326	70781	0.0944592	0.715873	2.00344	404.9	13.53	465.09	13967483
34	2010	大连市	1.2147	2.17631	1.48417	0.836393	1.33992	0.118545	77704	0.128781	0.784754	2.34557	419.06	13.59	466.39	16397554
34	2011	大连市	1.02699	2.17339	1.47383	0.840805	1.33259	0.11949	91295	0.112811	0.744649	2.57101	433.57	13.7	468.06	19247940
34	2012	大连市	2.24668	2.19954	1.44402	0.879997	1.31954	0.127228	102922	0.110852	0.80316	2.38685	446.71	13.7	469.47	22240483
34	2013	大连市	0.830934	2.15289	1.40902	0.895024	1.25786	0.141624	129455	0.108377	0.846724	2.55021	467.075	14.48	470.38	25265048
34	2014	大连市	0.595832	2.20872	1.37551	0.904012	1.30471	0.129246	109939	0.112264	0.884797	2.25767	481.615	14.49	472.63	28284239
35	2009	大庆市	-1.86972	2.4298	5.13574	1.19987	1.22993	0.0564695	76068	0.00450821	0.355425	1.07634	231.47	19.63	132.04	5026110
35	2010	大庆市	-0.739805	2.42953	5.31981	1.20477	1.22476	0.045228	103576	0.00789842	0.357253	1.19896	229.3	20.21	131.86	5894861
35	2011	大庆市	-0.148467	2.45005	5.23448	1.2187	1.23135	0.0466363	133301	0.00710833	0.280634	1.99433	227.97	23.6	132.69	6944369
35	2012	大庆市	-1.51071	2.46952	5.41375	1.23217	1.23735	0.0452332	142067	0.007903	0.343784	2.10581	231.82	23.69	130.82	8030992
35	2013	大庆市	-1.12556	2.47708	6.6986	1.23144	1.24564	0.0442504	147756	0.00875306	0.365394	2.24692	247.735	24.88	131.29	9093853
35	2014	大庆市	0.991746	2.49173	7.21266	1.23717	1.25456	0.0438815	146518	0.0102344	0.225521	1.8589	226.112	25.51	130.07	10109134
36	2009	大同市	-5.19639	2.28676	7.67003	1.03875	1.24801	0.186352	18710	0.0105012	0.737024	-0.750529	118.66	9.59	223.4	2647366
36	2010	大同市	1.10425	2.29055	7.8424	1.03419	1.25636	0.190794	21369	0.0149411	0.77954	-0.313772	107.67	11.33	224.75	3030170
36	2011	大同市	-0.909915	2.25152	8.10356	1.05908	1.19244	0.200585	25341	0.00794361	0.788208	-0.432159	108.84	12.11	225.72	3565754
36	2012	大同市	5.17274	2.28989	8.22351	1.07546	1.21443	0.200299	27815	0.014182	0.893062	-0.233055	116.11	12.8	226.06	4136539
36	2013	大同市	-0.570751	2.30874	9.2055	1.08239	1.22635	0.241937	28707	0.0103702	1.07116	0.46815	88.8919	11.47	238.9	4712235
36	2014	大同市	0.492924	2.2599	10.907	1.06872	1.19118	0.221406	29607	0.0111248	1.07056	0.227849	88.3314	11.43	239.27	5414288
37	2009	丹东市	3.66874	2.51686	0.668044	1.08509	1.43178	0.183409	25034	0.0562006	0.809885	0.195396	113.78	9.41	159.4	2340246
37	2010	丹东市	2.13051	2.52725	0.78972	1.18378	1.34348	0.184749	29893	0.0640127	0.924538	0.472135	100.24	12.14	157.85	2775020
37	2011	丹东市	2.2186	2.46304	0.885447	1.17833	1.2847	0.177039	36841	0.0720996	0.776726	0.378419	123.62	12.99	157.67	3249396
37	2012	丹东市	1.09175	2.47394	0.80123	1.18537	1.28857	0.193956	42171	0.0743459	0.840331	0.480859	118.31	13.37	157.28	3758959
37	2013	丹东市	0.896012	2.43907	0.699393	1.17307	1.266	0.202581	46137	0.0605739	0.906401	0.823231	122.595	13.4	156.74	4270122
37	2014	丹东市	0.503455	2.46549	0.664285	1.20008	1.26541	0.201349	42291	0.0436111	0.892425	0.769489	123.741	13.45	156.62	4784252
38	2009	德阳市	2.07242	2.13472	1.041	1.04076	1.09397	0.248822	21352	0.0106377	0.958724	0.284071	133.42	7.59	657.08	2458012
38	2010	德阳市	5.74158	2.06864	1.06426	1.01968	1.04895	0.2436	25335	0.0108786	0.652648	0.565454	119.68	8.03	658.35	2996751
38	2011	德阳市	-0.505459	2.04798	1.15524	1.00603	1.04195	0.134717	31562	0.0106187	0.510272	0.802214	123.18	8.91	660.63	3515724
38	2012	德阳市	-2.67291	2.04905	1.25306	0.990988	1.05806	0.130179	35945	0.00949843	0.538843	0.752644	139.71	9.56	662.49	4080002
38	2013	德阳市	3.04535	2.04639	1.29368	0.976902	1.06949	0.135875	35611	0.00886357	0.561378	1.11045	142.862	9.75	663.35	4676660
38	2014	德阳市	0.853025	2.13775	1.24961	0.992671	1.14508	0.130037	43091	0.00838148	0.574764	1.44264	171.078	11.31	664.03	5448356
39	2009	德州市	0.176424	2.04296	1.25074	0.843472	1.19949	0.07778	28046	0.00641934	0.627959	0.425744	70.66	17.35	549.45	5670375
39	2010	德州市	3.36006	2.03977	1.27218	0.8403	1.19947	0.093444	29772	0.00473027	0.688005	0.903973	69.6	18.85	550.58	6456204
39	2011	德州市	-1.02223	2.108	1.13	0.912995	1.195	0.0903951	34905	0.00614776	0.591405	1.07638	68.7344	18.32	556.18	7575235
39	2012	德州市	7.859	2.11616	1.16347	0.943071	1.17309	0.108541	39710	0.0059438	0.62837	1.23618	68.39	22.35	557.67	8722921
39	2013	德州市	2.75789	2.20708	1.12115	0.980507	1.22658	0.108652	42497	0.00532038	0.685451	1.56094	69.1327	23.6	558.91	9905000
39	2014	德州市	1.0208	2.23026	1.08523	1.001	1.22926	0.106031	45641	0.0037007	0.755502	1.39492	73.93	23.53	563.04	11167947
40	2009	东营市	0.0545197	2.23948	7.07208	1.00573	1.23376	0.0511236	102370	0.00547392	0.532107	2.44902	279.31	21.84	232.98	3237073
40	2010	东营市	5.87201	2.60064	7.11628	1.35656	1.24408	0.0601483	116448	0.00588621	0.571615	2.38025	285.58	22.29	233.33	3887417
40	2011	东营市	0.82225	2.15953	7.90964	1.03617	1.12337	0.0671806	130811	0.00330424	0.494684	2.39887	275.34	22.74	233.91	4563828
40	2012	东营市	2.45893	2.22265	7.55385	1.0924	1.13025	0.0694505	145395	0.00340013	0.654189	2.39912	143.13	24.2	233.27	5229891
40	2013	东营市	0.583074	2.12728	8.40724	1.07558	1.0517	0.0714563	173807	0.00362696	0.717535	2.79441	138.144	26.93	226.85	5937197
40	2014	东营市	0.895713	2.16036	8.98011	1.08702	1.07335	0.0703561	163982	0.00384798	0.789451	2.73191	143.908	26.96	229.39	6682430
41	2009	鄂尔多斯市	1.04016	2.29654	1.89371	1.08783	1.20871	0.107189	134400	0.0315974	0.723005	-0.325031	14.14	62.11	17.23	3210058
41	2010	鄂尔多斯市	8.53924	2.28657	1.9306	1.08467	1.2019	0.120607	175125	0.0270598	0.71821	0.507012	17	85.2	17.57	3800000
41	2011	鄂尔多斯市	0.97988	2.2205	5.95684	1.05656	1.16394	0.138766	163014	0.0248626	0.693765	0.287998	24.4	68.21	18.23	4399977
41	2012	鄂尔多斯市	9.76328	2.22699	6.37623	1.10041	1.12659	0.132152	182680	0.0262984	0.698166	0.298472	25.3	76.81	17.53	5013886
41	2013	鄂尔多斯市	3.02795	2.34405	7.83098	1.13859	1.20546	0.13112	256877	0.0246595	0.752392	1.29793	27.6798	108.37	17.79	5538138
41	2014	鄂尔多斯市	1.02398	2.35567	7.86245	1.15897	1.1967	0.133585	200152	0.025498	0.843925	0.939105	36.6987	106.27	17.98	6094847
42	2009	鄂州市	2.38685	2.10337	1.30905	1.00237	1.101	0.110194	31310	0.0221776	0.679616	0.192465	87.02	6.54	713.03	1266789
42	2010	鄂州市	8.75535	2.04353	1.40778	0.991076	1.05245	0.10881	37943	0.020775	0.755485	0.443517	92.92	7.2	680.43	1350527
42	2011	鄂州市	-0.482726	1.9741	1.53963	0.966122	1.00798	0.115491	46756	0.0177132	0.669926	0.32887	104.8	8.37	686.51	1537236
42	2012	鄂州市	5.44583	1.98063	1.59059	0.946445	1.03419	0.111856	53192	0.0184508	0.790064	0.267834	115.17	9.5	686.07	1812710
42	2013	鄂州市	-0.831284	2.03261	1.40517	0.94693	1.08568	0.112285	57358	0.0156544	0.898953	0.726289	119.454	9.78	687.91	2051031
42	2014	鄂州市	1.12107	1.93902	1.4135	0.928459	1.01056	0.110123	64851	0.0188529	1.00064	0.668341	134.301	10.59	691.22	2302823
43	2009	防城港市	2.39808	2.39177	3.35474	0.795354	1.59642	0.15975	29602	0.0107821	1.0122	-1.75694	11.7119	7.44	139.7	453310
43	2010	防城港市	4.90778	2.40701	1.40383	0.831673	1.57533	0.164059	37264	0.00915021	1.17611	-1.51776	13.4568	9.4	146.64	518360
43	2011	防城港市	0.15393	2.44491	1.46354	0.880853	1.56406	0.146875	47416	0.00187913	1.11564	-1.68203	16.1882	10.43	146.88	611650
43	2012	防城港市	6.38041	2.43242	0.575285	0.900269	1.53215	0.168316	50302	0.00261758	1.16629	-0.186698	19.47	10.8	147.16	712968
43	2013	防城港市	-0.408927	2.45533	0.513619	0.934519	1.52081	0.168484	56467	0.0025774	0.867966	0.591364	35.9247	11.3	149.13	814278
43	2014	防城港市	0.362246	2.4856	1.99699	0.929731	1.55587	0.169512	65184	0.00242897	0.812155	0.613635	35.5839	11.32	151.07	916681
44	2009	福州市	0.152178	2.2473	1.32017	0.931498	1.3158	0.0787592	38015	0.0270677	0.632369	1.51666	416.48	11.27	488.23	13386447
44	2010	福州市	7.01682	2.22123	1.29056	0.936231	1.285	0.0840174	44667	0.0251312	0.741958	1.80141	436.1	12.34	494.34	16242808
44	2011	福州市	1.62275	2.11309	1.17332	0.975409	1.13768	0.0972334	52152	0.0215425	0.728053	1.97158	450.68	11.41	497.02	19478102
44	2012	福州市	10.9971	2.01959	1.12533	0.940565	1.07903	0.0973699	58304	0.0199485	0.766846	2.01942	466.02	13.34	501.51	23198231
44	2013	福州市	-1.06696	2.14451	1.03165	0.958629	1.18588	0.114106	71427	0.0186401	0.819541	2.31064	485.649	13.3	501.68	26817155
44	2014	福州市	1.23594	2.12663	1.94945	0.965023	1.1616	0.111199	69995	0.0183604	0.848999	2.25432	475.395	13.22	516.56	30629431
45	2009	抚顺市	-1.71527	2.31338	1.11566	1.11898	1.1944	0.169075	31343	0.0305756	0.709965	0.11604	168.49	5.57	197.49	3380923
45	2010	抚顺市	1.89408	2.322	1.08631	1.1268	1.19519	0.167852	41810	0.0326875	0.761348	0.389142	192.49	8.59	195.98	3339047
45	2011	抚顺市	-0.336777	2.35033	1.0304	1.15564	1.19469	0.148495	52245	0.0117861	0.714331	0.332766	197.58	9.07	195.27	3926758
45	2012	抚顺市	8.93231	2.34961	1.00887	1.17347	1.17613	0.161927	58512	0.00642343	0.771229	0.596011	202.21	9.28	194.52	4552380
45	2013	抚顺市	-0.37476	2.42657	0.74849	1.16336	1.26321	0.170777	61488	0.0237009	0.817905	1.18779	202.963	9.68	193.36	5184214
45	2014	抚顺市	0.666331	2.45448	0.734495	1.16748	1.28701	0.175079	61183	0.0171769	0.720663	0.902395	204.089	9.79	192.84	5809793
46	2009	阜新市	0.665439	2.35834	6.22422	1.12065	1.23769	0.277017	14967	0.0152062	0.699577	0.107075	188.33	5.84	185.68	1265703
46	2010	阜新市	2.89028	2.40881	6.08271	1.14615	1.26266	0.232991	20819	0.0192511	0.925643	0.324024	214.97	5.84	185.78	1490310
46	2011	阜新市	0.416591	2.37383	6.47553	1.17287	1.20096	0.267271	26480	0.0196245	0.813888	0.472084	236.29	6.33	184.68	1751979
46	2012	阜新市	9.75378	2.3615	7.05873	1.1851	1.1764	0.259658	31049	0.0205358	0.889382	0.400582	224.45	6.38	185.01	2026359
46	2013	阜新市	-0.508549	2.38577	7.46353	1.2108	1.17496	0.279679	32205	0.0203249	0.931898	0.829422	239.079	6.49	184.54	2306016
46	2014	阜新市	0.71331	2.43929	7.81175	1.20696	1.23233	0.289152	33882	0.025418	0.716106	0.597051	235.691	6.7	184.46	2588517
47	2009	阜阳市	-0.0998024	2.34439	2.0292	1.09127	1.25312	0.220459	7288	0.00543965	0.412086	-1.69877	29.56	5.2	1023.53	2821561
47	2010	阜阳市	4.18525	2.36167	1.98948	1.10917	1.2525	0.227689	9068	0.0081493	0.483486	-1.81358	26.6	5.54	1035.13	3266958
47	2011	阜阳市	-0.411341	2.40189	2.07354	1.14304	1.25885	0.253829	11202	0.00479146	0.475124	-1.29844	27.99	6.13	1049.25	3853790
47	2012	阜阳市	-1.49851	2.35559	2.29996	1.13222	1.22337	0.282897	12616	0.00686476	0.53495	-0.942897	34.9	6.52	1063.65	4460442
47	2013	阜阳市	-1.11073	2.33838	2.7056	1.12857	1.20982	0.294265	10090	0.00770838	0.607315	-0.748988	33.5748	7.33	1077.37	5080164
47	2014	阜阳市	1.42306	2.38127	2.44158	1.09983	1.28145	0.297187	15303	0.00849641	0.67717	-0.0391827	33.1368	8.55	1075.51	5984073
48	2009	赣州市	-0.581463	2.18201	0.958986	1.03713	1.14488	0.2215	11201	0.0638801	0.563378	-1.58956	85.9	9.03	227.78	3171375
48	2010	赣州市	3.9931	2.17376	0.980128	1.03303	1.14074	0.214056	13322	0.0494215	0.697483	-1.04525	86.32	10.69	230.39	3753530
48	2011	赣州市	-0.25574	2.20709	0.94642	1.04821	1.15887	0.233411	15895	0.0437961	0.613483	-0.478644	90.73	10.27	233.19	4357432
48	2012	赣州市	7.82908	2.16769	1.08821	1.01433	1.15335	0.267927	17873	0.0426864	0.686719	-0.29349	92.24	10.33	235.33	4924205
48	2013	赣州市	0.169222	2.1716	1.1329	1.00196	1.16963	0.287104	18012	0.0403398	0.795348	0.396268	91.3301	14.95	235.79	5599904
48	2014	赣州市	1.09455	2.17255	1.11367	1.00197	1.17058	0.290886	21708	0.0406789	0.872627	0.643518	91.6307	9.53	241.9	6295865
49	2009	广安市	-0.583719	2.25035	2.27256	1.12665	1.12371	0.178376	12140	0.000465487	0.664475	-2.28157	8.87	2.15	740.89	1756797
49	2010	广安市	2.16959	2.20837	2.2909	1.11285	1.09552	0.18157	15588	0.00299808	0.713712	-1.58018	11.63	2.28	734.8	1854892
49	2011	广安市	-0.763791	2.21936	2.45115	1.11732	1.10204	0.190682	20572	0.0032617	0.644167	-1.21506	11.95	2.4	738.49	2193456
49	2012	广安市	3.25727	2.20253	2.55791	1.13367	1.06886	0.197629	23410	0.00331479	0.687797	-0.990481	14.34	2.59	738.83	2547702
49	2013	广安市	-0.082756	2.29429	2.83495	1.18399	1.1103	0.194666	17769	0.00299609	0.794717	-0.345441	16.8899	3.14	741.84	2920791
49	2014	广安市	1.36162	2.32319	2.59611	1.18253	1.14066	0.203568	28489	0.00279881	0.86621	-0.324461	18.2107	5.2	743.84	3670594
50	2009	广元市	0.527094	2.32092	2.04112	1.20512	1.1158	0.683046	99	0.0027788	1.62356	-1.55569	12.55	3.75	191.69	1221307
50	2010	广元市	-7.62174	2.35125	2.2024	1.17707	1.17418	0.687608	11750	0.00372423	1.49177	-0.783612	11.86	4.07	190.51	1421725
50	2011	广元市	-0.93114	2.34369	2.3834	1.20929	1.1344	0.34053	16225	0.00360844	1.23996	-0.678162	12.93	4.25	190.73	1667253
50	2012	广元市	2.83423	2.339	2.45272	1.22334	1.11566	0.336364	18627	0.00497306	0.939224	-0.474183	18.94	4.82	191.12	1929854
50	2013	广元市	0.498207	2.33144	2.86058	1.23194	1.0995	0.341727	16734	0.00549808	0.946871	0.208203	27.5532	5.48	190.19	2194614
50	2014	广元市	1.00995	2.41806	2.50987	1.23503	1.18303	0.339785	22117	0.00607846	0.92625	-0.0133097	47.2622	5.91	190.14	2642250
51	2009	广州市	0.645129	2.32507	1.25105	0.944526	1.38055	0.0864409	89082	0.0281953	0.291069	2.58003	1001.74	14.51	1068.9	36157655
51	2010	广州市	5.18546	2.33251	1.23045	0.952685	1.37983	0.090928	103625	0.0245148	0.303637	2.89638	1046.88	14.65	1084.4	44763780
51	2011	广州市	2.17312	2.28264	1.27434	0.938409	1.34423	0.0950824	97588	0.0216565	0.274658	3.05136	1100.08	14.97	1095.75	52430000
51	2012	广州市	5.08198	2.29797	1.25688	0.965175	1.3328	0.0991532	105909	0.0220002	0.277347	3.12604	1142.17	14.96	1106.13	59772666
51	2013	广州市	-1.03457	2.39944	1.02571	1.04453	1.35491	0.0898912	185338	0.0189937	0.288879	3.46237	1181.13	14.91	1119.6	68828473
51	2014	广州市	1.02923	2.32319	0.964369	1.08428	1.23891	0.085966	128478	0.0187597	0.292664	3.485	1209.98	14.99	1133.2	71444503
52	2009	贵港市	-1	2.13021	2.7031	1.03103	1.09918	0.146751	10215	0.0211382	0.662926	-1.63868	5.5	3.13	480.57	1810840
52	2010	贵港市	2.57475	2.12105	2.77474	1.06182	1.05923	0.166708	12531	0.0189954	0.707402	-1.9304	4.63	3.76	494.07	2095416
52	2011	贵港市	-0.768153	2.11794	2.98446	1.05223	1.06571	0.168141	15245	0.0210047	0.608571	-1.47274	4.56	3.83	497.73	2459733
52	2012	贵港市	2.89155	2.12013	3.09123	1.05347	1.06667	0.185875	16281	0.00156586	0.729126	-1.19128	3.24	3.93	499.83	2840494
52	2013	贵港市	0.462202	2.21526	3.31974	1.06906	1.14619	0.189301	13792	0.00167211	0.624579	-0.632238	3.95764	3.9	507.6	3217239
52	2014	贵港市	1.12351	2.23626	3.11869	1.06901	1.16725	0.182693	19004	0.00167634	0.679379	-0.57063	3.54013	3.99	512.33	3595589
53	2009	贵阳市	0.268001	2.43555	0.763861	1.0674	1.36815	0.174746	24585	0.00788244	0.805392	1.26684	669.52	5.32	456.91	4127229
53	2010	贵阳市	3.27743	2.41578	2.4009	1.07524	1.34054	0.182187	26057	0.00795208	0.908439	1.75912	761.68	6.07	419.67	4847785
53	2011	贵阳市	0.0753852	2.37001	2.02535	1.08247	1.28754	0.200554	31712	0.0126986	1.15727	1.70738	694.76	6.02	468.16	5843292
53	2012	贵阳市	7.65207	2.31379	2.09838	1.04826	1.26554	0.20545	38447	0.0175279	1.11589	1.86841	1044.25	6	466.18	6831866
53	2013	贵阳市	0.857048	2.40286	1.65265	1.12425	1.27861	0.188739	55024	0.0184185	1.45312	2.27096	858.209	7.15	471.33	7856629
53	2014	贵阳市	1.32881	2.39495	1.71896	1.10002	1.29493	0.179648	55018	0.0187193	0.935446	2.25416	938.412	11.32	476.08	8885848
54	2009	桂林市	-0.651601	2.48564	0.717637	1.11771	1.36793	0.150672	18443	0.0140173	0.701029	0.349948	199.85	8.37	183.98	3309181
54	2010	桂林市	1.78446	2.48791	0.671219	1.14199	1.34592	0.166362	22842	0.00128186	0.823296	0.402326	247.3	9.23	186.62	3915329
54	2011	桂林市	0.0383963	2.50739	0.681529	1.153	1.35439	0.174148	23786	0.00162843	0.853393	0.520362	277.81	9.91	187.64	4623612
54	2012	桂林市	4.87473	2.50997	0.67591	1.17344	1.33653	0.175979	30849	0.00176838	0.89977	0.713809	297.29	10.29	187.74	5363470
54	2013	桂林市	0.907911	2.48835	0.686646	1.15357	1.33478	0.172845	31761	0.00185602	0.789226	0.891847	309.55	11.47	187.35	6040268
54	2014	桂林市	1.09963	2.47172	0.741662	1.15263	1.31909	0.170766	37288	0.00486605	0.84118	1.09893	354.653	12.58	189.03	6828748
55	2009	哈尔滨市	-1.37692	2.41541	1.05699	0.979523	1.43589	0.109718	32053	0.0130073	0.595835	1.01164	472.88	6.17	186.85	15078539
55	2010	哈尔滨市	-4.40176	2.53487	0.852652	1.03702	1.49785	0.123599	36951	0.0126514	0.723596	1.31011	485.46	6.99	186.93	17701558
55	2011	哈尔滨市	-1.34681	2.56451	0.746	1.05115	1.51336	0.131332	42736	0.0117938	0.710004	1.76285	484.76	8.73	187.17	20704129
55	2012	哈尔滨市	4.94421	2.57312	0.698023	1.0629	1.51022	0.141438	45810	0.026246	0.868082	2.11916	485.37	9.81	187.22	23946001
55	2013	哈尔滨市	-1.02008	2.6027	0.719358	1.10284	1.49986	0.141474	50423	0.0274937	0.984645	2.37711	494.757	10.04	187.53	27282938
55	2014	哈尔滨市	0.958475	2.60839	0.697236	1.11052	1.49787	0.13859	53872	0.0312731	0.782008	2.20443	512.939	10.28	186.04	30708871
56	2009	海口市	1.98235	2.62356	1.70761	1.08282	1.54074	0.136066	26366	0.0903584	0.565891	1.07792	595	7.68	686.51	2771961
56	2010	海口市	6.61291	2.57986	1.65663	1.07752	1.50234	0.13272	30329	0.079659	0.592461	1.28517	647.35	9.8	696.01	3269417
56	2011	海口市	2.9801	2.61292	8.71916	0.902438	1.71048	0.13939	35669	0.0359779	0.553823	1.20336	791.85	13.63	704.51	3871804
56	2012	海口市	3.11227	2.6446	8.74859	0.902982	1.74162	0.139046	38634	0.0347433	0.623365	1.56515	714.7	15.09	701.04	4362637
56	2013	海口市	-0.171701	2.65165	4.02598	1.00506	1.64659	0.145913	55499	0.0345069	0.717786	1.79665	896.023	8.9	708.16	4900518
56	2014	海口市	1.28666	2.6631	9.49275	0.962567	1.70054	0.138243	49943	0.0185388	0.752522	1.71225	1092.35	8.97	723.77	5412718
57	2009	邯郸市	-1.75909	2.42853	1.50226	1.21317	1.21536	0.0981115	22779	0.0112611	0.72789	-0.0531166	62.84	16.36	781.6	6060469
57	2010	邯郸市	3.75072	2.40795	1.61132	1.20252	1.20542	0.111729	26143	0.013795	0.777087	0.0401783	63.21	20.13	798.79	7171735
57	2011	邯郸市	-0.595393	2.4583	1.77455	1.18335	1.27496	0.11783	30270	0.014808	0.677228	0.306884	63.3	21.39	812.43	8452018
57	2012	邯郸市	6.75061	2.42337	1.82505	1.23453	1.18884	0.125511	32650	0.0166309	0.757908	0.757396	62.16	22	823.09	9736775
57	2013	邯郸市	1.91973	2.34447	0.707716	1.18745	1.15701	0.119919	30800	0.0176	0.869256	0.961914	84.6881	22.65	823.89	11061832
57	2014	邯郸市	1.00698	2.38028	0.676817	1.20634	1.17395	0.131387	32943	0.0184386	1.00348	0.942084	57.1083	17.96	853.28	12423665
58	2009	汉中市	-0.0260828	2.35684	0.848657	1.09483	1.26201	0.280606	11834	0.00480848	0.573632	-0.995482	56.46	4.83	140.04	1300183
58	2010	汉中市	4.76776	2.36887	0.825935	1.10172	1.26715	0.248746	14697	0.00207372	0.613695	-0.616313	61.33	4.89	140.03	1573994
58	2011	汉中市	-0.68189	2.36395	0.793619	1.08443	1.27952	0.242617	18952	0.00259342	0.538378	-0.366476	54.91	4.64	140.32	1844406
58	2012	汉中市	3.23605	2.36707	0.799603	1.11121	1.25586	0.259533	22084	0.00251063	0.610477	0.0299907	85.58	4.9	141.03	2160451
58	2013	汉中市	0.421154	2.39161	0.740863	1.12769	1.26393	0.243117	22843	0.00214356	0.669183	0.759028	111.81	4.95	141.56	2481481
58	2014	汉中市	1.14855	2.40604	0.703915	1.15049	1.25555	0.236114	28908	0.00248002	0.711858	0.852602	110.154	5.23	140.78	2816481
59	2009	河池市	-0.268581	2.41576	1.95038	1.18042	1.23534	0.248033	9949	0.00352496	0.725755	-2.25386	29.76	4.71	122.22	1150717
59	2010	河池市	3.42155	2.42946	1.93388	1.19465	1.23481	0.258073	13912	0.00208683	0.772182	-2.37852	32.24	4.67	121.31	1915208
59	2011	河池市	-0.43632	2.45985	1.98081	1.2211	1.23874	0.278239	15141	0.00105967	0.851192	-1.93033	28.45	5.41	127.75	1547942
59	2012	河池市	1.81624	2.44358	2.10307	1.22176	1.22182	0.35573	14472	0.00120681	0.450212	-1.94251	29.83	4.8	125.08	1769850
59	2013	河池市	-0.792848	2.41482	2.38449	1.20437	1.21046	0.36574	12769	0.00871828	0.561609	-1.04153	33.0481	6.2	123.59	1989715
59	2014	河池市	0.924797	2.40141	2.3708	1.20761	1.1938	0.376107	17474	0.0108331	0.570717	-0.707298	36.1372	6.3	125.42	2237899
60	2009	河源市	1.43278	1.92502	1.59358	0.85031	1.07471	0.194939	13928	0.0382333	0.488656	-0.403976	29.08	9.65	223.1	1425819
60	2010	河源市	0.46944	1.9569	1.52893	0.879008	1.07789	0.198992	16301	0.0234807	0.510876	-0.563502	33.11	10.07	229.12	1615257
60	2011	河源市	-1.03476	1.97955	1.47302	0.901725	1.07783	0.189958	19505	0.0194426	0.409767	-0.0411856	32.38	12.69	234.49	1880418
60	2012	河源市	-1.70112	1.95061	1.53082	0.866057	1.08455	0.218563	20536	0.0201358	0.452796	-0.266597	34.61	14.52	226.99	2093663
60	2013	河源市	-0.30673	1.99274	1.45164	0.858629	1.13411	0.249469	18846	0.0189208	0.503771	0.357229	34.3435	13.52	230.58	2366100
60	2014	河源市	1.16924	1.99006	1.48197	0.865427	1.12463	0.273887	25208	0.0180519	0.589486	0.383415	34.7276	13.54	233.35	4350078
61	2009	菏泽市	-0.234999	2.14648	2.36767	1.05006	1.09642	0.147466	11649	0.0060742	0.496613	-0.448354	31.98	18.85	767.58	5676955
61	2010	菏泽市	6.53885	2.19767	2.29403	1.09267	1.10499	0.152366	14841	0.00639985	0.474991	-0.0478519	33.77	18.5	783.4	6655095
61	2011	菏泽市	-0.115148	2.25983	2.30531	1.10882	1.15102	0.148764	18746	0.00325424	0.354822	0.221383	33.04	10.14	789.7	7859667
61	2012	菏泽市	5.047	2.28498	2.36098	1.13264	1.15234	0.157488	21461	0.00580423	0.312336	0.388646	33.42	8.4	782.15	9040687
61	2013	菏泽市	1.01677	2.30877	2.54917	1.14068	1.16809	0.156213	21421	0.00648885	0.395495	0.819998	34.8919	9.14	782.3	10277510
61	2014	菏泽市	1.01844	2.28133	2.50748	1.14689	1.13444	0.15457	26446	0.00603364	0.423323	0.557566	36.8665	9.65	814.94	12152166
62	2009	贺州市	-1.52563	2.31439	2.30332	1.12563	1.18876	0.19125	11573	0.00249602	1.02193	-1.80028	43.25	2.77	188.87	689366
62	2010	贺州市	10.5754	2.31857	2.12942	1.13269	1.18588	0.206244	14580	0.0128631	1.22403	-1.35828	44.19	2.03	196.85	786778
62	2011	贺州市	-0.709233	2.33171	2.26963	1.13255	1.19915	0.221522	18163	0.0146331	1.18301	-1.17566	44.59	2.67	193.57	923562
62	2012	贺州市	5.16629	2.2703	2.48068	1.16039	1.10991	0.2478	19904	0.0143499	1.37582	-1.15962	43.04	2.57	190.99	1063891
62	2013	贺州市	-0.526437	2.25631	3.02582	1.09627	1.16004	0.25306	18113	0.00969381	1.06605	-0.403754	42.911	2.7	198.72	1189956
62	2014	贺州市	1.116	2.2629	2.69215	1.14122	1.12168	0.263885	22345	0.0123428	1.18265	-0.336892	42.205	2.7	202.54	1336315
63	2009	鹤壁市	1.32043	2.14082	6.51469	1.14284	0.997981	0.127427	25370	0.0278421	0.789086	-0.0632252	54.76	9.46	732.31	800177
63	2010	鹤壁市	4.58875	2.08453	6.25209	1.14662	0.937914	0.137791	28531	0.0346955	0.830236	0.230215	61.09	9.76	742.67	934477
63	2011	鹤壁市	-0.470818	2.08707	7.03933	1.13278	0.954294	0.148339	31763	0.0451973	0.678322	0.392585	61.47	10.59	751.92	1100352
63	2012	鹤壁市	3.86753	2.11352	6.90386	1.15535	0.958167	0.152984	34456	0.0506831	0.761615	0.489133	64.48	5.09	747.34	1273697
63	2013	鹤壁市	0.665983	2.02395	1.17606	1.12692	0.897022	0.139716	37477	0.0546686	0.823007	0.114361	64.5027	11.54	760.45	1452630
63	2014	鹤壁市	1.27742	1.97779	1.36676	1.08479	0.893007	0.137875	42550	0.0600783	0.862658	-0.234593	68.1246	11.8	764.85	1634438
64	2009	鹤岗市	-1.44644	1.9668	11.3244	0.592562	1.37424	0.203361	18509	0.0331328	0.539671	-0.669751	27.21	4.6	74.69	606129
64	2010	鹤岗市	-1.0192	1.99158	14.8949	0.608909	1.38267	0.204297	23044	0.0190459	0.61298	-0.374777	24.06	5.22	74.43	714319
64	2011	鹤岗市	-0.862898	2.00188	16.839	0.618566	1.38331	0.197428	28774	0.0089323	0.449221	0.193291	51.51	5.65	74.22	839451
64	2012	鹤岗市	-1.00378	2.02482	17.2429	0.627279	1.39754	0.222612	32968	0.00912543	0.545023	1.37936	61.19	6.14	74.03	971154
64	2013	鹤岗市	-2.23835	2.2476	8.48011	0.820827	1.42677	0.23375	29631	0.0114312	0.531475	1.2413	53.6271	6.53	73.56	1068469
64	2014	鹤岗市	0.41778	2.29995	8.42868	0.867886	1.43206	0.287735	24154	0.0165567	0.331444	0.247152	17.3271	6.81	73.01	1084719
65	2009	黑河市	0.00110121	1.79031	18.2084	0.523868	1.26644	0.25948	12882	0.012197	0.586424	-1.57674	49.69	7.91	21.2	653496
65	2010	黑河市	1.53926	1.82487	24.9551	0.526824	1.29805	0.373833	14994	0.0239823	0.686758	-0.955569	54.64	8.07	21.2	780058
65	2011	黑河市	-0.700858	1.90562	26.6239	0.572526	1.33309	0.299438	18103	0.0125502	0.674852	0.313966	54.7	8.22	21.25	780010
65	2012	黑河市	4.23197	1.93636	26.6811	0.574441	1.36192	0.297266	18892	0.02475	0.661406	0.948184	56.83	8.24	25.33	908100
65	2013	黑河市	-0.921693	1.95026	37.768	0.578144	1.37212	0.340026	22654	0.0238464	0.624694	1.11691	59.5685	7.94	25.14	842283
65	2014	黑河市	0.955717	1.96073	37.8103	0.574772	1.38595	0.335426	24731	0.0190765	0.535382	0.623316	66.5572	7.8	24.98	952127
66	2009	衡水市	-0.411657	2.26035	1.85576	0.996627	1.26372	0.138645	15192	0.00720928	0.55392	0.475672	38.62	20.26	494.92	2686899
66	2010	衡水市	2.93377	2.24354	2.03908	1.00354	1.24	0.143382	18076	0.00851489	0.609358	0.386662	39.95	13.09	499.38	3179083
66	2011	衡水市	1.9041	2.24445	0.731392	1.01052	1.23394	0.147909	21334	0.00998502	0.610541	0.812338	40.32	13.65	499.69	3746588
66	2012	衡水市	7.38469	2.24994	1.97732	1.03484	1.21509	0.159056	23101	0.0114044	0.63297	0.986127	36.51	13.43	500.67	4320332
66	2013	衡水市	-0.802759	2.296	2.32359	1.04458	1.25142	0.173387	23889	0.011528	0.735601	1.14625	34.219	16.76	507.08	4912396
66	2014	衡水市	0.984413	2.30309	2.20211	1.04506	1.25803	0.211093	26022	0.0115503	0.822505	1.12349	55.5833	13.65	513.4	5529935
67	2009	衡阳市	2.09746	2.25558	0.729371	1.11773	1.13785	0.128975	17299	0.0211426	0.409681	-0.968025	120.96	12.85	483.56	3980302
67	2010	衡阳市	-0.0332279	2.20928	2.22503	1.04805	1.16123	0.147383	20419	0.0189499	0.451406	-0.24275	119.36	14.5	517.43	4721509
67	2011	衡阳市	0.449007	2.22659	0.813695	1.10807	1.11852	0.149876	24231	0.0180559	0.462891	0.0846863	148.32	30.42	520.66	5565256
67	2012	衡阳市	2.83597	2.23708	0.816428	1.09852	1.13856	0.155435	27258	0.0193862	0.455521	-0.00400702	156.77	21.08	522.9	6426163
67	2013	衡阳市	-0.786611	2.26374	0.778616	1.10769	1.15605	0.167916	27601	0.0214191	0.66252	0.761504	129.053	24.23	513.57	7319241
67	2014	衡阳市	0.875073	2.28751	1.30157	1.11315	1.17436	0.172325	32934	0.0230363	0.737316	0.615681	132.988	24.05	517.22	8255147
68	2009	呼和浩特市	-0.815792	2.58336	0.596945	1.14913	1.43423	0.100462	61108	0.0322206	0.507794	0.965338	896.74	12.8	132.01	6412127
68	2010	呼和浩特市	0.750087	2.56202	0.634052	1.15186	1.41017	0.09502	66929	0.0297024	0.472332	0.954076	937.77	14.43	133.28	7566236
68	2011	呼和浩特市	-0.626974	2.56526	0.633649	1.1618	1.40346	0.117426	75266	0.0256285	0.473841	1.25883	957.02	13.48	133.08	8900478
68	2012	呼和浩特市	5.57057	2.57617	0.627283	1.16719	1.40898	0.111215	84534	0.0156642	0.525709	1.36966	986.5	15.97	131.97	10222452
68	2013	呼和浩特市	1.16237	2.68806	1.51763	1.20676	1.4813	0.10878	115829	0.0181504	0.555206	1.65292	979.735	17.41	136.13	11423591
68	2014	呼和浩特市	1.08089	2.66848	0.457174	1.1978	1.47068	0.10743	95961	0.0124786	0.600009	1.47896	977.222	17.57	138.41	12560778
69	2009	呼伦贝尔市	-2.20264	2.3283	10.4006	0.806351	1.52195	0.231728	28882	0.00727276	0.686287	-1.59759	51.74	10.7	10.73	2472864
69	2010	呼伦贝尔市	0.166213	2.33446	14.3469	0.818471	1.51599	0.223087	34452	0.0060044	0.692631	-1.08144	44.39	10.83	10.71	2946000
69	2011	呼伦贝尔市	0.975817	2.35397	15.4872	0.838406	1.51556	0.222582	45038	0.00535239	0.702842	-0.955511	63.31	11.01	10.67	3490000
69	2012	呼伦贝尔市	3.88617	2.38413	14.9825	0.86819	1.51594	0.22042	52649	0.00505919	0.673009	-1.36549	50.18	17.37	10.51	4055000
69	2013	呼伦贝尔市	0.565517	2.46637	19.6797	0.915674	1.5507	0.219507	56544	0.00986379	0.754976	-0.815681	59.7867	19.41	10.02	4568000
69	2014	呼伦贝尔市	0.983566	2.4737	19.6598	0.922092	1.5516	0.228951	60152	0.0024113	0.527526	-0.579174	59.4923	19.77	10.52	5040647
70	2009	葫芦岛市	-3.0678	2.26316	1.14608	1.06723	1.19593	0.207849	15856	0.011412	0.57017	-0.530876	25.29	3.91	271.02	1983819
70	2010	葫芦岛市	3.14434	2.26165	1.1138	1.07933	1.18232	0.206026	20302	0.0277694	0.754416	-0.383525	24.05	4.5	270.52	2331624
70	2011	葫芦岛市	-1.22176	2.1905	1.22708	0.996901	1.1936	0.225816	24789	0.0430736	0.683439	-0.381926	26.63	5.08	270.11	274022
70	2012	葫芦岛市	-5.64001	2.21351	1.14175	1.02187	1.19163	0.231875	27709	0.0463121	0.760021	-0.287682	28.73	4.66	268.84	3176455
70	2013	葫芦岛市	2.39343	2.29804	0.846566	1.16941	1.12863	0.232952	27682	0.050735	0.816201	0.303104	30.0179	5.66	268.78	3608541
70	2014	葫芦岛市	0.860085	2.25885	1.06688	1.09934	1.15951	0.232	28021	0.0474622	0.755167	0.209152	30.9939	5.86	269.52	4035892
71	2009	怀化市	-1.23381	2.37697	2.36731	1.1686	1.20838	0.159035	12041	0.00619132	0.504729	-1.60724	58.34	7.94	184.22	1992469
71	2010	怀化市	3.20902	2.38024	2.40218	1.20813	1.17211	0.215655	14371	0.00615834	0.565991	-0.093977	63.08	7.72	184.52	2338594
71	2011	怀化市	0.154159	2.40102	2.40106	1.18988	1.21114	0.210801	17816	0.00529924	0.48287	-0.60646	68.42	10.18	185.9	2747360
71	2012	怀化市	5.33281	2.38927	2.45141	1.19284	1.19643	0.22229	21018	0.00513543	0.542189	-0.656088	75.23	11.04	186.98	3167257
71	2013	怀化市	-1.10911	2.38835	2.95473	1.20565	1.18271	0.230072	21702	0.0051359	0.537679	-0.1327	74.068	11.75	186.78	3803097
71	2014	怀化市	0.940914	2.37833	2.92811	1.20121	1.17711	0.237804	24368	0.00566601	0.720731	-0.248193	69.6746	11.89	189.35	4510783
72	2009	淮安市	-1.22254	2.1327	1.28298	0.902746	1.22996	0.132179	20946	0.0373857	0.980611	0.572604	148.77	6.01	530.34	3947477
72	2010	淮安市	4.07422	2.13301	1.27727	0.917018	1.21599	0.148516	28861	0.0501701	1.06983	1.40379	127.71	7.51	534.89	4690870
72	2011	淮安市	-0.513894	2.14755	1.24284	0.948374	1.19918	0.175549	35181	0.0603977	0.603905	1.71421	124.14	8.48	539.36	5478465
72	2012	淮安市	4.79329	2.07036	1.44546	0.895928	1.17443	0.176926	39992	0.0694003	0.649687	2.01271	122.74	9.31	542.9	6332419
72	2013	淮安市	3.92488	2.07004	1.09802	0.970489	1.09955	0.178608	38985	0.0368267	0.674002	2.40559	120.933	9.79	549.01	7212158
72	2014	淮安市	1.91022	1.95989	2.03768	0.940395	1.01949	0.175799	50736	0.0299591	0.731342	2.6412	120.095	9.98	558.57	8647989
73	2009	淮北市	0.662726	1.82567	12.3575	0.850733	0.974937	0.145913	18096	0.0246266	0.753814	-0.531271	136.33	7.74	794.38	1059316
73	2010	淮北市	1.04211	1.84055	12.6423	0.831636	1.00892	0.142826	22309	0.0275881	0.7949	-0.20424	137.51	7.9	801.02	1255247
73	2011	淮北市	-0.424419	1.85556	12.8867	0.823289	1.03227	0.157306	26239	0.0342038	0.811066	0.418307	141.73	8.87	809.27	1482829
73	2012	淮北市	2.95339	1.65208	13.7904	0.812932	0.839143	0.174903	29278	0.0382738	0.886179	1.12141	147.26	9.17	796.35	1716704
73	2013	淮北市	1.85895	1.88594	12.0729	1.08346	0.80248	0.154508	32729	0.0397996	0.995545	1.33365	154.615	9.98	782.56	1954577
73	2014	淮北市	0.809302	1.9108	13.3724	1.06317	0.847631	0.152715	35324	0.0439733	1.1069	1.3506	161.338	10.47	785.48	2197808
74	2009	淮南市	1.83439	2.20859	8.83663	1.10359	1.105	0.136895	22169	0.0161346	0.562191	0.235764	246.28	5.76	938.18	1590974
74	2010	淮南市	7.14265	2.18172	9.25385	1.10511	1.07661	0.134235	26049	0.0108775	0.665805	0.255445	257.6	5.83	943.87	1872078
74	2011	淮南市	0.706849	2.20107	9.0932	1.10157	1.0995	0.15452	30400	0.0143878	0.706577	1.23563	263.52	5.89	950.62	2219529
74	2012	淮南市	-3.13576	2.11758	11.1061	1.02917	1.08841	0.190532	33489	0.0174739	0.669816	2.05746	274.06	7.16	943.42	2564708
74	2013	淮南市	-1.00868	2.21793	11.0633	1.13807	1.07986	0.205796	33720	0.0183505	0.976977	2.12739	331.656	8.2	941.52	2912336
74	2014	淮南市	0.589979	2.23601	12.165	1.13002	1.10599	0.184942	33361	0.0156237	0.956867	2.18223	325.362	8.1	941.76	3483816
75	2009	黄冈市	-0.649772	2.3657	1.48878	1.03146	1.33425	0.207875	10928	0.0143813	0.757734	-0.915764	51.78	18.83	423.94	3400000
75	2010	黄冈市	7.23665	2.25991	0.86543	1.05114	1.20877	0.212317	13421	0.0104321	0.853604	-0.389311	62.01	20.13	425.28	4074000
75	2011	黄冈市	-1.85605	2.25565	0.677711	1.08583	1.16983	0.213828	16908	0.00139148	0.753758	-0.384646	56.46	21.42	427.48	4757454
75	2012	黄冈市	0.372414	2.30221	1.9826	1.06448	1.23773	0.227977	19220	0.0019222	0.888885	-0.341027	63.79	21.79	428.58	5510426
75	2013	黄冈市	1.30431	2.26787	1.72536	0.972419	1.29545	0.225747	17767	0.00308791	1.02478	0.0630211	64.3495	22.48	429.71	6264103
75	2014	黄冈市	3.50175	2.10236	2.02484	0.945524	1.15684	0.236714	23128	0.00365484	1.136	0.165684	62.5371	27.78	424.72	7156522
76	2009	黄山市	-0.0726847	2.42635	2.01384	1.06104	1.36531	0.217456	17977	0.0368987	1.27879	-0.0959834	95.05	9.67	151.52	1075604
76	2010	黄山市	1.28055	2.42034	2.06996	1.06474	1.35559	0.235939	20846	0.0372843	1.46875	0.102316	102.01	12.49	150.96	1259633
76	2011	黄山市	-0.557751	2.41098	2.21111	1.06478	1.3462	0.25401	25582	0.0348249	0.976753	0.535502	110.39	14.41	151.02	1483407
76	2012	黄山市	5.79193	2.42163	2.24342	1.06516	1.35647	0.296445	28773	0.0324418	1.04759	1.34965	117.34	15.27	150.17	1720788
76	2013	黄山市	0.368689	2.46181	2.36781	1.07266	1.38915	0.290724	31993	0.0328001	1.11646	1.66229	128.399	15.98	150.32	1961207
76	2014	黄山市	0.868701	2.47076	2.38282	1.0617	1.40906	0.29461	37306	0.0336836	1.08774	1.63021	141.855	16.83	150.6	2533962
77	2009	惠州市	1.03376	1.28824	2.48079	0.49757	0.790668	0.0952516	35819	0.0673233	0.536486	1.02387	37.11	11.56	290.7	4910993
77	2010	惠州市	4.22414	1.28567	2.44831	0.488465	0.797202	0.107192	43397	0.0550353	0.516788	1.51146	42.41	14.06	297.35	5825274
77	2011	惠州市	-0.336162	1.31349	2.40326	0.504176	0.809314	0.108553	45331	0.0472031	0.489808	1.94757	64.15	12.87	302.42	6847206
77	2012	惠州市	5.07176	1.38862	2.39762	0.542481	0.846143	0.115767	50873	0.0458711	0.510519	2.30842	71.07	14.56	301.43	7541529
77	2013	惠州市	-1.33136	1.51185	2.19499	0.591673	0.920176	0.122572	78086	0.0417523	0.523196	2.87205	78.6605	15.24	302.72	8579079
77	2014	惠州市	1.35135	1.44808	2.28951	0.560621	0.887463	0.124309	63657	0.0402085	0.535504	2.99917	86.6083	19.85	307.17	9687020
78	2009	鸡西市	-1.34387	2.17173	6.95596	0.754015	1.41771	0.110228	18547	0.00467991	0.392378	-0.616025	54.19	6.12	84.64	1167834
78	2010	鸡西市	0.495504	2.23288	6.51853	0.805673	1.42721	0.11281	22083	0.010516	0.385527	-0.588844	55.91	6.18	83.97	1188436
78	2011	鸡西市	-1.07965	2.24868	6.56062	0.812343	1.43634	0.115222	26864	0.0104223	0.394031	0.120074	56.59	6.33	83.84	1400020
78	2012	鸡西市	0.731548	2.29321	6.76357	0.843041	1.45017	0.11741	31076	0.0109015	0.476597	0.840899	52.94	6.75	82.51	1622690
78	2013	鸡西市	-4.13527	2.27048	0.097598	0.972402	1.29808	0.135577	30530	0.010786	0.521081	0.928012	48.9871	7.54	82.82	2099678
78	2014	鸡西市	2.52866	2.39375	7.68923	0.91085	1.4829	0.155551	27881	0.0120119	0.402716	0.687138	47.9956	7.68	81.49	1383922
79	2009	吉安市	-0.191103	2.4375	1.9089	1.11375	1.32376	0.219252	12137	0.0403081	1.00877	-1.51974	38.12	6.8	193.54	1710044
79	2010	吉安市	1.74636	2.43845	1.89785	1.12845	1.30999	0.219782	14969	0.0404472	1.06153	-0.655562	36.68	7.48	195.8	2028251
79	2011	吉安市	0.0933908	2.45167	1.96719	1.1306	1.32107	0.224351	16830	0.0360151	0.840936	-0.458901	36.63	11.26	197.68	2284669
79	2012	吉安市	4.39819	2.46302	1.94836	1.14766	1.31537	0.245408	18660	0.0352909	0.969824	-0.325651	34.84	12.9	199.24	2630774
79	2013	吉安市	4.11323	2.22036	1.15561	0.963591	1.25677	0.253839	22081	0.03712	0.947262	0.125198	34.7888	12.79	201.37	3002881
79	2014	吉安市	1.25647	2.21957	1.18101	0.972028	1.24754	0.248523	25486	0.0388265	1.02297	0.649092	36.1439	13.93	208.33	3407844
80	2009	吉林市	-1.47254	2.28936	1.0747	1.01623	1.27313	0.109791	34583	0.0169285	0.993018	0.135712	201.33	6.97	161.25	5787669
80	2010	吉林市	1.42415	2.28902	1.05736	1.01213	1.27689	0.118724	41479	0.0160933	0.881553	0.438632	206.76	7.06	160.01	6840243
80	2011	吉林市	0.895804	2.29461	1.13147	1.03991	1.2547	0.113932	50914	0.0174952	0.67538	0.388474	215.93	7.1	159.74	8038668
80	2012	吉林市	2.4515	2.27966	1.15829	1.05368	1.22598	0.117256	56244	0.0182968	0.781819	0.476828	223.51	7.23	158.81	9356366
80	2013	吉林市	0.367166	2.35483	1.00944	1.11562	1.23921	0.125242	61012	0.0189822	0.737106	0.704502	235.71	7.39	157.73	10666795
80	2014	吉林市	0.869724	2.32708	1.04002	1.11505	1.21203	0.137559	55548	0.02414	0.949078	0.785328	242.144	11.42	154.32	11971119
81	2009	济南市	-0.148402	2.40646	0.815944	1.04296	1.36349	0.0775558	50376	0.0199795	0.493938	2.31499	1048.57	18.55	737.76	15956509
81	2010	济南市	4.23094	2.36832	0.823148	1.04258	1.32574	0.0861274	57966	0.0204756	0.508227	2.68413	1063.67	16.97	738.76	18024610
81	2011	济南市	-0.494314	2.38805	0.791171	1.0233	1.36475	0.0900719	64311	0.0202256	0.438995	2.8986	1054.36	18.2	741.89	21142868
81	2012	济南市	6.15529	2.34487	0.851312	1.00751	1.33736	0.096941	69444	0.0159655	0.455084	2.93856	1083.18	20.59	745.03	24202475
81	2013	济南市	-0.520249	2.35364	1.52524	1.024	1.32965	0.0992925	85321	0.0153937	0.504443	3.06312	1185.76	20.97	749.97	27433506
81	2014	济南市	0.793984	2.37251	1.49203	1.02724	1.34526	0.0990216	82052	0.0152606	0.530871	2.90977	1126.76	22.11	777.21	30876494
82	2009	济宁市	1.94034	2.24932	5.88532	1.0949	1.15442	0.0886861	27979	0.0126915	0.484614	1.20288	92.17	14.69	742.64	8459544
82	2010	济宁市	4.9879	2.22022	6.1221	1.09602	1.12419	0.0991798	31561	0.0119233	0.564813	1.38863	96.35	16.92	738.01	10042495
82	2011	济宁市	0.612245	2.22297	6.45789	1.10006	1.12291	0.103701	35729	0.0159456	0.480429	1.58916	95.26	24.35	741.47	11779847
82	2012	济宁市	7.00123	2.26099	6.6019	1.13716	1.12384	0.113655	39165	0.0151765	0.56743	1.56069	100.52	28.42	741.56	14814465
82	2013	济宁市	1.05881	2.26323	6.6288	1.1607	1.10253	0.122309	41292	0.0144546	0.624957	1.85373	104.617	23.87	749.53	15341110
82	2014	济宁市	0.955041	2.26223	7.03798	1.16758	1.09465	0.122857	46213	0.0143162	0.667931	1.60091	111.023	38.27	760.42	17297112
83	2009	佳木斯市	-2.35359	2.33748	10.7002	0.789533	1.54795	0.20451	17172	0.00809296	0.395084	-0.0666285	128.72	4.59	77.13	1780850
83	2010	佳木斯市	-1.22779	2.27999	15.6057	0.769818	1.51017	0.237694	20254	0.0146035	0.525317	0.119524	120.99	5.71	77.6	2168017
83	2011	佳木斯市	-0.942411	2.28998	17.4614	0.782249	1.50773	0.227566	24853	0.0151953	0.469097	0.760675	126.11	6.26	76.6	2454704
83	2012	佳木斯市	-13.5273	2.2202	1.76253	0.753897	1.4663	0.240393	27774	0.00628085	0.552212	1.04584	183.47	6.57	73.16	2774298
83	2013	佳木斯市	-2.99868	2.47169	0.97012	1.01477	1.45692	0.251611	32733	0.016163	0.613951	1.18268	185.605	6.84	74.02	3260246
83	2014	佳木斯市	0.825218	2.47478	2.05414	1.0059	1.46889	0.244803	32864	0.0184272	0.630717	0.726151	185.236	7.25	73.8	3612327
84	2009	江门市	-1.26851	1.7588	1.71	0.797882	0.960917	0.0828373	32139	0.0527906	0.366975	2.09993	55.34	13.56	411.96	5620674
84	2010	江门市	8.28699	1.77557	1.72714	0.794791	0.980781	0.084681	37313	0.0467467	0.402293	2.60706	59.37	14.05	409.97	6558584
84	2011	江门市	1.73453	1.7925	1.73052	0.819376	0.973128	0.090298	41063	0.0271615	0.405293	2.5902	67.62	14.11	414.26	7591500
84	2012	江门市	-1.42003	1.79538	1.82682	0.759564	1.03582	0.10004	42028	0.029076	0.452251	2.39585	78.35	15.8	412.2	8072059
84	2013	江门市	0.205184	1.81235	1.79395	0.758755	1.0536	0.106295	50895	0.0281359	0.500377	2.63978	87.3919	15.97	413.47	9036984
84	2014	江门市	1.03514	1.86936	1.75543	0.798411	1.07095	0.113357	46237	0.0251565	0.533738	2.61988	98.4291	14.29	413.88	9235509
85	2009	焦作市	0.687544	2.27035	1.02318	1.09232	1.17803	0.0966041	31356	0.012623	0.75003	0.37713	165.99	12.28	896.24	2636968
85	2010	焦作市	-2.59527	2.27121	1.05279	1.0635	1.2077	0.0975577	35767	0.0153256	0.779195	0.33603	187.3	12.56	904	3218420
85	2011	焦作市	1.07726	2.25626	0.99462	1.11437	1.14189	0.100371	40809	0.0212998	0.656024	0.768606	195.69	13.72	908.74	3790240
85	2012	焦作市	5.31863	2.23535	1.07167	1.11112	1.12423	0.106985	44029	0.0243111	0.722092	0.804344	213.93	12.35	902.28	4394080
85	2013	焦作市	1.48162	2.18007	1.23296	1.04326	1.13681	0.107265	46396	0.0236329	0.804774	1.19249	226.033	12.22	903.44	4972405
85	2014	焦作市	0.997217	2.13603	1.31935	1.00861	1.12742	0.104364	52421	0.0242406	0.880292	1.00924	253.853	12.67	907.93	5580081
86	2009	揭阳市	-0.380286	2.24996	2.40758	1.01847	1.23148	0.0945143	14159	0.0206287	0.482171	0.0196634	14.53	5.05	1238.76	3404535
86	2010	揭阳市	0.244161	2.25147	2.47296	1.02673	1.22474	0.0937909	17373	0.00974664	0.558758	0.119777	12.83	5.96	1256.72	4466156
86	2011	揭阳市	0.382973	2.24384	2.42382	1.01873	1.22511	0.101084	20780	0.00878214	0.391726	0.649164	13.15	5.92	1270.95	5734544
86	2012	揭阳市	0.751076	2.24378	2.62827	1.02696	1.21681	0.107015	23532	0.0085499	0.475025	0.840641	15.52	6.82	1279.79	5210505
86	2013	揭阳市	6.16212	1.96986	1.39754	0.828646	1.14121	0.102	23504	0.00838226	0.516641	1.24754	17.3034	3.3	1296.39	6576580
86	2014	揭阳市	1.26034	1.89238	1.54878	0.790917	1.10146	0.105262	29600	0.0082338	0.614341	1.09109	17.6347	3.67	1324.73	7590155
87	2009	锦州市	-3.84007	2.4657	0.793832	1.05357	1.41213	0.153243	23447	0.0345543	0.445622	0.189741	257.54	9.72	313.61	2698830
87	2010	锦州市	1.73313	2.47301	0.722828	1.06293	1.41008	0.151699	29264	0.0363162	0.603928	0.28248	261.7	10.2	311.75	3182876
87	2011	锦州市	0.384788	2.54143	0.702472	1.12995	1.41148	0.140891	35784	0.0303388	0.598035	0.400153	261.71	10.45	311.7	3746091
87	2012	锦州市	7.83569	2.52954	0.733924	1.14474	1.3848	0.164731	40002	0.0507859	0.646731	0.236372	271.75	10.77	311.24	4344554
87	2013	锦州市	0.0376108	2.48249	0.659136	1.13187	1.35062	0.166716	43952	0.0516831	0.707948	0.63977	278.735	11.01	304.47	4939822
87	2014	锦州市	1.12322	2.49477	0.692106	1.12584	1.36892	0.167501	44264	0.0564456	0.71185	0.8052	282.407	11.9	303.84	5549961
88	2009	晋城市	0.557581	2.06929	9.64899	0.915221	1.15407	0.12621	27108	0.0218946	0.60492	-0.168243	37.52	11.05	229.74	1777862
88	2010	晋城市	2.07932	2.03872	10.1159	0.899969	1.13875	0.122521	32337	0.0118694	0.592215	0.192002	36.83	10.87	229.42	1911163
88	2011	晋城市	-0.220073	2.0136	10.7382	0.915301	1.0983	0.126525	39205	0.0153471	0.563278	0.643667	22.62	14.12	230.75	2245030
88	2012	晋城市	1.05676	2.06045	10.9687	0.938092	1.12235	0.128184	44257	0.0159959	0.646668	0.758774	27.07	14.62	231.55	2607671
88	2013	晋城市	2.19458	2.07899	11.8235	0.998423	1.08056	0.152451	47119	0.0167797	0.81179	0.987986	28.1259	14.91	232.69	2971499
88	2014	晋城市	0.969824	2.10921	12.2896	1.01615	1.09306	0.156129	44943	0.0168433	0.941072	0.713944	29.1275	15.36	232.28	3412124
89	2009	晋中市	3.48954	2.3328	0.77174	1.22	1.11281	0.161881	20335	0.00755722	0.621752	-0.388424	169.16	10.05	195.07	2490453
89	2010	晋中市	-1.29045	2.35237	4.87027	1.14921	1.20316	0.157808	24275	0.00566691	0.647998	-0.067534	179.6	10.35	195.8	2775894
89	2011	晋中市	-1.04189	2.33211	5.54309	1.1322	1.19991	0.173211	27300	0.00460551	0.651748	0.0649637	191.1	10.29	197.22	3254168
89	2012	晋中市	0.249299	2.30844	6.46251	1.09889	1.20955	0.181172	30093	0.00764791	0.754244	0.151069	210.24	12.78	198.27	3773239
89	2013	晋中市	-0.376178	2.33162	7.89934	1.12723	1.20439	0.208988	30977	0.0109779	0.925356	0.47227	360.275	16.62	201.62	4294792
89	2014	晋中市	0.786394	2.33526	8.4956	1.1154	1.21986	0.208253	31434	0.0208058	1.06214	0.439669	422.95	13.88	201.62	4842576
90	2009	荆门市	1.54524	2.16586	1.43427	0.912901	1.25296	0.136076	21074	0.015807	0.528549	-0.444586	61.02	9.03	242.7	2288245
90	2010	荆门市	9.6432	2.30218	1.28684	0.955277	1.34691	0.130752	25509	0.0147944	0.614484	-0.0632078	63.7	9.41	242.18	2529826
90	2011	荆门市	1.36311	2.30208	1.26254	0.978495	1.32359	0.132975	32765	0.0124916	0.594965	0.136343	65.99	10.15	243.39	2982354
90	2012	荆门市	-1.20706	2.20603	1.37424	0.934797	1.27123	0.131026	37649	0.0125425	0.701441	0.180224	70.14	10.45	243.72	3470485
90	2013	荆门市	-0.54852	2.20943	1.27716	0.984446	1.22499	0.132034	39954	0.0133207	0.813644	1.03997	70.5552	11.71	242.49	3954849
90	2014	荆门市	1.02563	2.22113	1.27355	0.986351	1.23478	0.136547	45378	0.0138411	0.908099	0.939008	67.962	12.97	242.09	4517795
91	2009	荆州市	1.09414	2.17711	1.14115	0.850085	1.32702	0.113084	10962	0.0125954	0.613258	-0.433884	177.38	6.46	466.07	3447200
91	2010	荆州市	10.162	2.161	1.18642	0.863624	1.29738	0.123477	14707	0.00443043	0.717875	-0.147342	179.04	6.7	467.05	4710826
91	2011	荆州市	-3.37807	2.27212	0.803011	1.00059	1.27152	0.189033	18288	0.00448748	0.741735	-0.161268	168.09	8.2	470.3	5568000
91	2012	荆州市	6.35811	2.25956	0.936059	0.986576	1.27298	0.189657	20912	0.00474032	0.832336	0.0351069	171.32	7.66	471.5	6505411
91	2013	荆州市	0.37049	2.22863	0.947844	0.988594	1.24004	0.191714	20196	0.00494354	0.964397	0.458975	171.673	7.96	468.83	7382647
91	2014	荆州市	1.21318	2.22636	0.973862	0.970949	1.25541	0.186624	25774	0.00505712	1.0612	0.40774	169.824	8.92	467.02	8314421
92	2009	景德镇市	-0.749433	2.29385	1.199	0.948768	1.34508	0.159134	23174	0.0188921	0.908029	-0.0139528	165.95	14.59	304.83	1185402
92	2010	景德镇市	2.95389	2.21992	1.28053	0.914001	1.30592	0.16874	29155	0.0174156	0.952525	0.492517	166.91	14.46	310.43	1403748
92	2011	景德镇市	0.270311	2.21883	1.29984	0.966492	1.25234	0.174859	35421	0.00820987	0.698528	0.652224	152.94	16.44	313.15	1653540
92	2012	景德镇市	1.04258	2.24763	1.245	1.01963	1.228	0.192134	39151	0.0117676	0.726922	0.597537	143.28	16.55	316.84	1878302
92	2013	景德镇市	-0.505767	2.33097	1.15179	1.0106	1.32037	0.199031	40981	0.0125848	0.791904	0.90723	139.308	17.19	316.06	2132707
92	2014	景德镇市	0.969544	2.27662	1.21064	1.00195	1.27466	0.20261	45438	0.0128912	0.843308	1.06344	155.924	16.86	319.03	2398830
93	2009	九江市	-0.299317	2.29668	0.923171	1.05211	1.24456	0.161934	17420	0.0427681	0.79262	-0.741184	166.18	14.8	260.87	2405051
93	2010	九江市	4.80099	2.29734	0.897553	1.06036	1.23698	0.161349	21862	0.0426951	0.850199	-0.523444	164.76	20.72	264.52	2840826
93	2011	九江市	0.968479	2.26462	0.949779	1.04394	1.22068	0.179259	26464	0.0387448	0.801123	-0.114603	169.24	21.16	266.92	3297351
93	2012	九江市	6.22044	2.23283	1.08732	1.04413	1.1887	0.209853	29785	0.0437412	0.849465	0.12618	153.55	22.04	270.21	3826576
93	2013	九江市	-0.863267	2.27333	1.01767	1.03906	1.23427	0.211148	31530	0.04686	0.941341	0.506289	156.654	22.92	266.32	4356334
93	2014	九江市	1.36588	2.23528	1.11943	1.01935	1.21594	0.21547	37097	0.0499948	1.01812	0.686106	162.097	23.13	268.96	5122203
94	2009	酒泉市	-3.54013	2.61065	1.58378	1.13761	1.47304	0.143195	31512	0.00953892	0.93495	-1.34984	59.82	10.49	4.97	758256
94	2010	酒泉市	4.23126	2.61651	1.5764	1.15279	1.46372	0.147509	39562	0.0178078	1.08291	0.0976741	63.96	10.62	5.05	875903
94	2011	酒泉市	-0.117499	2.61947	1.65094	1.19012	1.42935	0.156598	43825	0.00063461	1.17108	0.232184	66.01	10.61	5.11	1052365
94	2012	酒泉市	6.75209	2.64309	1.71628	1.1889	1.45419	0.154774	52116	0.00340766	1.36454	0.916291	70.36	10.66	5.1	1244000
94	2013	酒泉市	2.74739	2.59898	1.19698	1.1639	1.43509	0.150628	57832	0.00048438	1.29256	1.28623	63.5108	11.08	5.71	1392824
94	2014	酒泉市	0.991745	2.51479	0.646855	1.14694	1.36785	0.171951	55000	0.00428191	1.64386	1.05699	70.1169	10.99	5.73	1568181
95	2009	开封市	6.37446	2.36871	1.90511	1.01026	1.35845	0.124853	16571	0.00570913	0.521654	-1.31164	135.2	10.26	818.03	699731
95	2010	开封市	5.48485	2.35593	0.698459	1.02973	1.3262	0.12562	19750	0.00920162	0.546376	-1.24475	137.37	11.8	829.76	3646083
95	2011	开封市	1.22241	2.37171	0.744094	0.994532	1.37718	0.135194	22972	0.0137784	0.545304	-1.14455	149.9	13.87	843.23	4346031
95	2012	开封市	4.77246	2.35092	0.865531	0.984926	1.36599	0.142235	25922	0.0128985	0.611625	-0.782231	149.91	14.52	844.86	5034914
95	2013	开封市	0.691308	2.13015	1.09123	0.931348	1.1988	0.144491	24657	0.0196284	0.690609	-0.569336	156.617	15.19	858.3	5778067
95	2014	开封市	0.959355	2.15842	1.05295	0.956104	1.20232	0.149561	32454	0.0204534	0.76112	-0.161946	216.826	15.42	885.62	5883150
96	2009	昆明市	-0.4963	2.50825	0.705211	1.08086	1.42738	0.149696	25826	0.0275598	0.885002	1.2196	505.48	9.96	254.1	8646103
96	2010	昆明市	4.92104	2.51902	0.738973	1.08595	1.43307	0.163324	33550	0.0315148	1.01911	0.419088	462.21	8.18	277.89	9564321
96	2011	昆明市	0.567396	2.48274	1.72336	1.07438	1.40836	0.176018	38831	0.0319976	0.906736	0.761527	627.34	11.93	258.92	12717298
96	2012	昆明市	7.64739	2.44379	1.77111	1.07025	1.37354	0.17453	46256	0.0331481	0.779076	0.897158	664.21	14.36	258.65	14937990
96	2013	昆明市	0.505686	2.4749	1.50182	1.08817	1.38673	0.17151	62437	0.0320973	0.858341	1.05284	706.103	14.26	260.23	17022979
96	2014	昆明市	0.399768	2.5081	1.42093	1.09191	1.4162	0.159886	56236	0.0369758	0.845185	1.30299	744.656	25.58	261.99	19058927
97	2009	来宾市	-0.274117	2.35773	1.79728	1.08276	1.27497	0.204414	12967	0.00254096	0.684831	-2.54357	23.32	1.91	189.77	668407
97	2010	来宾市	4.62285	2.3764	1.83897	1.12818	1.24822	0.2221	18369	0.000168476	0.757988	-1.92348	22.51	2.04	193.95	794634
97	2011	来宾市	-0.617826	2.37307	1.91992	1.11928	1.25379	0.206012	23055	0.00454348	0.729813	-1.82953	21.69	2.3	195.16	944158
97	2012	来宾市	6.16487	2.42343	1.83872	1.16445	1.25898	0.232975	24183	0.00295518	0.933537	-1.67001	22.76	4.53	194.13	1095269
97	2013	来宾市	-0.164778	2.44294	2.1099	1.15934	1.2836	0.239817	20139	0.00267257	0.796053	-0.78144	24.6283	5.4	190.63	1208723
97	2014	来宾市	0.827367	2.46214	0.654352	1.11508	1.34706	0.234554	25563	0.000937398	0.782209	-0.91217	27.2785	5.48	198.63	1341676
98	2009	莱芜市	-2.67023	1.85421	1.60687	0.935138	0.919077	0.0946463	36907	0.0128567	0.552833	1.86021	95.19	10.79	562.69	1606046
98	2010	莱芜市	5.42893	1.80421	1.66337	0.906595	0.897614	0.0950654	42397	0.0118434	0.588215	2.47547	81.43	10.79	564.07	1820589
98	2011	莱芜市	1.72193	1.88024	1.58414	0.93925	0.940993	0.0967961	46983	0.0103141	0.572173	2.53232	59.26	10.78	565.23	1983883
98	2012	莱芜市	2.87601	1.93607	1.51209	0.985878	0.95019	0.105677	48212	0.0119516	0.698528	2.42747	45.91	10.84	562.33	2280507
98	2013	莱芜市	-0.00758172	1.98274	1.46198	1.01518	0.967569	0.11601	51455	0.0113209	0.723246	2.72348	40.664	13.24	563.31	2577538
98	2014	莱芜市	1.11004	2.05776	1.42428	1.01101	1.04674	0.116517	51352	0.00546484	0.793242	2.53538	59.1315	13.75	569.1	2903597
99	2009	兰州市	0.0245571	2.42723	0.878394	1.15376	1.27346	0.129413	27904	0.00318557	0.546641	0.761553	809.19	8.66	247.28	4697711
99	2010	兰州市	2.86637	2.40679	0.832353	1.14972	1.25707	0.133522	34009	0.00117361	0.600412	1.05801	857.33	10.28	247.24	5451055
99	2011	兰州市	-0.759301	2.39781	0.721229	1.15351	1.24431	0.129027	37570	0.000791302	0.698937	1.20799	905.51	10.37	247.05	6397231
99	2012	兰州市	3.66076	2.40773	0.799033	1.16617	1.24156	0.129553	43175	0.000301852	0.792407	1.41011	953.76	10.48	245.7	7491157
99	2013	兰州市	1.13719	2.46375	1.41236	1.16433	1.29942	0.136432	48138	0.000731786	0.741359	1.68718	1261.05	11.78	281.65	8438727
99	2014	兰州市	1.14048	2.48243	1.43222	1.18062	1.30181	0.139986	54771	0.0016706	0.636773	1.70044	1105.37	8.15	286.31	9448645
100	2009	廊坊市	3.40565	2.23396	0.943892	1.032	1.20196	0.115163	27904	0.0275091	1.11522	0.944604	255.87	9.74	642.91	3545452
100	2010	廊坊市	13.9965	2.17937	1.07022	1.00836	1.171	0.132958	31844	0.0240527	0.672811	1.09138	235.34	10.65	651.77	4191325
100	2011	廊坊市	0.727861	2.11344	1.21007	0.968556	1.14488	0.141457	36773	0.0224917	0.655521	1.28963	247.29	10.76	660.94	4931150
100	2012	廊坊市	6.34974	2.159	1.18037	1.00264	1.15636	0.149381	40598	0.0217248	0.714538	1.5718	242.56	10.82	673.85	5680821
100	2013	廊坊市	-0.564916	2.20729	1.08408	1.01309	1.1942	0.150495	46046	0.021503	0.79321	1.67273	206.361	10.74	661.83	6441833
100	2014	廊坊市	1.15904	2.18019	1.17189	0.984687	1.1955	0.139024	48407	0.020227	0.611184	1.8845	197.649	10.98	705.75	7236964
101	2009	乐山市	-1.79954	2.32308	1.02811	1.19063	1.13245	0.158766	18379	0.00918858	0.643123	-0.399031	38.14	5.73	275.39	2329926
101	2010	乐山市	-0.436059	2.33173	0.983064	1.22082	1.11092	0.159309	22990	0.00818941	0.685631	-0.239838	104.09	5.97	275.5	2488058
101	2011	乐山市	-1.28011	2.37087	0.910852	1.23627	1.1346	0.156978	28339	0.00831761	0.536261	0.0484676	110.89	6.4	276.33	2933003
101	2012	乐山市	-0.0471326	2.37369	0.902132	1.26049	1.1132	0.162579	30386	0.00772733	0.585968	0.186724	120.28	6.78	279.12	3400831
101	2013	乐山市	-0.470201	2.34372	1.02926	1.18573	1.15799	0.170688	31876	0.00569131	0.659388	0.418489	122.868	7.09	279.81	3895607
101	2014	乐山市	0.462072	2.40883	0.899049	1.16874	1.24008	0.178382	37125	0.00539905	0.689313	0.607489	136.924	7.34	279.6	4873824
102	2009	丽江市	2.95342	2.51757	1.83206	1.13638	1.38119	0.393237	9863	0.000141459	1.24491	-0.238022	132.01	7.84	56.8	366090
102	2010	丽江市	5.54998	2.5153	1.81766	1.11291	1.40239	0.411674	11680	0.00130066	1.40723	-1.42386	132.02	8.73	56.76	454984
102	2011	丽江市	0.0667805	2.5378	1.87341	1.11817	1.41964	0.372122	14279	0.00308159	1.25446	-1.08387	156.78	12.95	57.11	556655
102	2012	丽江市	7.8306	2.54389	1.89784	1.12825	1.41564	0.502898	16870	0.00850253	1.0903	-0.574431	102.77	13.19	56.06	656908
102	2013	丽江市	-0.342223	2.63098	2.12954	1.20832	1.42266	0.454974	20734	0.00978694	1.1768	-0.876302	195.021	11.78	56.6	748547
102	2014	丽江市	0.928813	2.59948	2.35581	1.20842	1.39106	0.488963	20663	0.00183517	1.08137	-1.57857	195.809	11.79	57.11	843239
103	2009	连云港市	-0.0620563	2.41313	0.853873	1.04148	1.37165	0.149084	19229	0.0754495	1.06266	0.560058	59.5	17.88	654.19	3627308
103	2010	连云港市	2.81706	2.40284	0.883157	1.03653	1.36631	0.169907	26987	0.0611128	1.03431	0.708637	69.39	17.54	663.64	4306790
103	2011	连云港市	-0.582403	2.39984	0.880869	1.03498	1.36486	0.194704	32119	0.0272429	0.739577	1.0896	67.03	17.53	663.4	5002331
103	2012	连云港市	1.79263	2.41908	0.876323	1.06146	1.35763	0.194925	36470	0.0287552	0.798841	1.43406	66.29	17.7	671.03	5754940
103	2013	连云港市	2.35895	2.31115	0.815799	1.04331	1.26784	0.202967	34335	0.0297055	0.756189	1.99196	72.2626	17.8	683.1	6555728
103	2014	连云港市	1.11906	2.31663	0.826882	1.04327	1.27336	0.191236	44277	0.0297928	0.873179	2.44634	72.4008	8.1	691.42	7393991
104	2009	辽阳市	2.61428	2.27372	1.09603	1.06123	1.2125	0.132641	33151	0.091735	0.569856	-0.0704421	103.11	9.27	387.42	1771094
104	2010	辽阳市	0.370812	2.21515	1.17362	1.02949	1.18566	0.136068	39686	0.0300342	0.574929	0.69685	108.44	13.29	387.08	2086090
104	2011	辽阳市	-0.248362	2.2201	1.1763	1.04844	1.17166	0.138525	48594	0.0277358	0.570038	0.311251	107.83	14.52	382.13	2451009
104	2012	辽阳市	2.53427	2.22946	1.17164	1.05802	1.17143	0.137328	53877	0.0283294	0.593518	0.381327	105.91	14.17	380.74	2838233
104	2013	辽阳市	0.0999081	2.27729	1.0791	1.04962	1.22767	0.150699	59999	0.0293608	0.644755	0.81831	94.5	15.16	380.13	3224286
104	2014	辽阳市	0.643712	2.28828	1.09147	1.05304	1.23523	0.16165	54800	0.0362928	0.704536	0.67123	96.0589	15.31	379.75	3616370
105	2009	辽源市	1.7197	2.31582	6.34273	1.06022	1.2556	0.157614	27160	0.0219603	1.21161	-1.08084	63.61	10.25	240.86	905003
105	2010	辽源市	-0.176125	2.30997	6.4371	1.06107	1.2489	0.156103	33137	0.0324561	1.10284	-0.598756	72.9	13.49	240.76	1075145
105	2011	辽源市	-0.653457	2.33098	6.66231	1.06056	1.27042	0.137516	40844	0.0199517	0.741597	-0.464306	44.17	13.69	238.4	1268280
105	2012	辽源市	1.09027	2.32012	6.92416	1.07065	1.24947	0.136589	49479	0.0137213	0.815399	-0.584513	45.63	10.59	237.35	1472289
105	2013	辽源市	4.15712	2.29092	0.909918	1.17957	1.11135	0.133944	57402	0.0217653	0.716405	-0.259906	50.361	11.09	237.2	1675534
105	2014	辽源市	0.75095	2.26739	1.03569	1.13047	1.13692	0.143914	56467	0.0234111	0.769768	-0.269781	49.9672	11.12	236.96	1890505
106	2009	聊城市	-1.07698	2.01955	1.22005	0.842343	1.17721	0.0778144	24657	0.00838286	0.507874	0.333754	64.05	16.19	678.95	4781685
106	2010	聊城市	1.82612	2.0438	1.1893	0.869454	1.17434	0.0891257	28464	0.00410821	0.547146	0.828301	63.77	15.33	686.58	5585951
106	2011	聊城市	0.0243175	2.08249	1.15305	0.88813	1.19436	0.0903761	32968	0.0037262	0.542408	0.809126	66.16	15.39	694.27	6299551
106	2012	聊城市	3.39508	2.09261	1.18198	0.89586	1.19675	0.101083	36573	0.00337325	0.587281	0.662402	77.47	16.42	683.04	7243432
106	2013	聊城市	1.31951	2.11776	1.19863	0.889052	1.22871	0.109156	39563	0.00420106	0.638703	1.14521	70.246	18.16	665.09	8208176
106	2014	聊城市	0.947957	2.12944	1.17383	0.902612	1.22683	0.113639	42482	0.00259216	0.728474	1.00906	68.6015	18.74	681.36	9595582
107	2009	临沧市	-4.56624	2.15734	2.13259	1.04529	1.11205	0.383469	7590	0.00944028	0.631608	-3.08108	22.32	3.88	97.92	594016
107	2010	临沧市	4.55249	2.28624	2.10713	0.95225	1.33399	0.418369	8988	0.00644038	1.08042	-3.0089	24.11	4.63	99.38	725787
107	2011	临沧市	1.25986	2.26569	1.90731	0.966646	1.29905	0.472752	11166	0.00684133	1.27034	-2.16672	25.53	4.87	96.32	871018
107	2012	临沧市	9.63176	2.33122	2.10115	1.00267	1.32855	0.455052	14376	0.00107372	1.16539	-1.96902	24.18	5.75	96.61	1019743
107	2013	临沧市	0.435454	2.34654	2.26617	1.01354	1.333	0.43578	17631	0.00677246	1.00279	-1.72786	23.7986	5.9	100.09	1163017
107	2014	临沧市	1.23785	2.345	0.629334	1.01885	1.32615	0.418058	18710	0.00857622	1.21429	-1.71023	22.2666	6.62	100.69	1372421
108	2009	临汾市	-0.913089	2.36072	1.91873	1.08571	1.27501	0.170923	18215	0.0103732	0.546323	-1.11718	83.11	5.7	215.56	2725510
108	2010	临汾市	1.02463	2.36066	1.92947	1.08455	1.2761	0.179482	20851	0.00577123	0.595947	-0.579407	87.66	6.02	215.69	3064944
108	2011	临汾市	-0.690825	2.37717	2.13017	1.10198	1.27519	0.164715	26220	0.00500996	0.534611	-0.297042	89.93	6.01	217.07	3606900
108	2012	临汾市	8.15783	2.40283	2.1282	1.12392	1.27892	0.182368	28031	0.00700625	0.673543	-0.0635982	97.27	6.33	209.72	4182209
108	2013	临汾市	-1.20615	2.37468	2.54494	1.11896	1.25572	0.216736	28663	0.00691434	0.846692	0.256296	101.271	6.55	210.71	4755026
108	2014	临汾市	0.86924	2.37228	2.58228	1.11879	1.25349	0.233326	27557	0.0075434	1.01334	0.323737	103.275	7.89	211.58	5450084
109	2009	临沂市	-0.425002	2.21073	0.966982	1.0156	1.19512	0.0905422	20983	0.0100702	0.556039	0.611104	53.98	16.3	605.86	9742056
109	2010	临沂市	2.46199	2.17895	1.01161	1.01898	1.15997	0.0985275	23886	0.00901243	0.586784	0.687829	52.96	17.65	623.98	11587531
109	2011	临沂市	0.524535	2.19655	0.812892	1.07521	1.12133	0.10283	27503	0.00611452	0.428425	0.781622	54.71	15.76	628.79	13660821
109	2012	临沂市	12.8321	2.15727	0.887172	1.0752	1.08207	0.115832	29808	0.00490917	0.669361	0.694715	56.55	15.19	630.43	15718587
109	2013	临沂市	3.08878	2.26986	1.00729	1.02653	1.24333	0.121522	30613	0.00564046	0.728718	0.921778	56.4041	15.82	634.3	17809138
109	2014	临沂市	0.682926	2.22363	1.15364	1.03921	1.18442	0.127478	35032	0.00584964	0.791638	0.937621	58.578	15.62	647.56	20084374
110	2009	柳州市	0.263683	2.31298	1.20773	0.963502	1.34947	0.121864	28291	0.0078331	0.651837	0.258531	161.74	13.58	197.43	4009786
110	2010	柳州市	7.57771	2.32221	1.1937	0.973508	1.3487	0.117853	35230	0.00275318	0.763989	0.607211	170.29	14.23	200.19	4800008
110	2011	柳州市	0.656044	2.34787	1.16266	1.00407	1.3438	0.116659	41832	0.0140168	0.792017	0.82002	177.99	13.9	201.32	5687979
110	2012	柳州市	11.3766	2.4125	1.12654	1.06126	1.35124	0.121481	47795	0.0122471	0.887188	0.769899	183.84	13.87	200.19	6618437
110	2013	柳州市	1.55727	2.19659	0.936707	1.03218	1.16441	0.11969	54034	0.0110845	0.757254	1.32497	175.212	15.62	200.22	7584238
110	2014	柳州市	0.985642	2.19378	0.920976	1.03786	1.15592	0.118453	57049	0.00277486	0.799404	1.57908	182.636	16.11	203.23	8582017
111	2009	龙岩市	1.61614	2.37741	0.922374	1.1159	1.2615	0.107945	29725	0.0126029	0.526098	0.102459	45.8	7.84	153.88	2619733
111	2010	龙岩市	8.81812	2.35756	0.864228	1.11929	1.23827	0.111831	38698	0.0110318	0.588309	0.759688	44.85	6.71	164.91	3121663
111	2011	龙岩市	0.542508	2.3153	0.931955	1.10268	1.21262	0.110881	48554	0.008774	0.626933	1.19922	48.95	8.38	154.88	3743250
111	2012	龙岩市	1.11914	2.32619	0.840125	1.13124	1.19495	0.11998	53590	0.00910281	0.708732	1.46087	52.27	8.89	156.46	4235256
111	2013	龙岩市	-0.979202	2.4587	0.821512	1.13175	1.32695	0.13475	48842	0.00885759	0.877677	1.81807	54.8182	8.86	158.71	4807669
111	2014	龙岩市	0.36667	2.46835	0.634083	1.10358	1.36477	0.126495	62716	0.00911595	0.961288	1.71649	55.832	9.24	161.12	5599920
112	2009	娄底市	0.413982	2.29689	0.834288	1.11744	1.17945	0.220764	14454	0.0108242	0.551591	-0.450529	57.94	11.08	518.09	1189635
112	2010	娄底市	10.8803	2.28768	0.748638	1.16588	1.12181	0.155179	17569	0.0117894	0.488132	-0.0233425	59.28	11.03	533.44	2190147
112	2011	娄底市	-0.0946953	2.20489	0.864413	1.14511	1.05978	0.155048	22362	0.0124923	0.501907	0.149353	60.09	12.72	536.91	2580689
112	2012	娄底市	1.79829	2.26172	0.758571	1.16349	1.09823	0.164767	26367	0.0124124	0.580371	0.487719	55.87	12.63	539.2	2977484
112	2013	娄底市	-0.527542	2.31194	0.69671	1.17742	1.13453	0.169171	25471	0.0153217	0.704341	0.552359	64.275	8.97	540.36	3390796
112	2014	娄底市	0.989566	2.31709	0.705782	1.1756	1.1415	0.168334	31509	0.0147921	0.775432	0.676374	63.6458	9.18	548.62	3914355
113	2009	泸州市	-0.368253	2.12777	3.39566	0.977296	1.15047	0.166597	13591	0.00226831	0.597626	-1.30362	81.91	5.08	406.53	2135576
113	2010	泸州市	-2.21845	2.1271	3.29935	0.991723	1.13537	0.177024	16698	0.00282675	0.644093	-0.57733	70.66	5.35	410.79	2598243
113	2011	泸州市	-0.633707	2.15184	2.61112	1.001	1.15084	0.189532	21339	0.00270119	0.565317	-0.301696	74.5	6.3	411.36	3074871
113	2012	泸州市	4.92824	2.16286	2.2372	1.02398	1.13888	0.206037	24317	0.0031432	0.647366	-0.177582	81.54	7.74	412.89	3583787
113	2013	泸州市	1.98917	2.07153	2.22768	0.963714	1.10781	0.219306	22450	0.00282958	0.747978	0.0750067	84.9292	8.89	415.51	4119427
113	2014	泸州市	1.16664	2.03628	2.34559	0.950012	1.08627	0.223302	29655	0.00307008	0.934319	0.398432	87.8051	9.13	415.89	4913963
114	2009	吕梁市	-5.26755	2.12488	2.23427	1.00173	1.12315	0.199118	16903	0.00395918	0.574323	-0.89961	37.45	8.85	179.42	1970369
114	2010	吕梁市	6.55647	2.11441	2.18813	0.997958	1.11645	0.178586	23267	0.0143742	0.515362	-0.958881	42.56	8.75	180.55	2224956
114	2011	吕梁市	0.255068	2.16968	2.39143	0.988022	1.18166	0.16782	30224	0.0106909	0.435901	-0.870343	41.93	10.03	183.25	2610539
114	2012	吕梁市	2.08902	2.10605	5.98441	0.968891	1.13716	0.200317	32709	0.0163352	0.561098	-0.474331	40.77	10.22	185.38	4909282
114	2013	吕梁市	0.646255	2.1061	7.90503	0.969848	1.13625	0.237907	31183	0.0160089	0.710488	-0.495458	50.1371	10.44	185.45	3440357
114	2014	吕梁市	0.689708	2.13588	8.4342	0.988079	1.1478	0.239533	28960	0.00240105	0.923388	-0.479002	55.5004	10.99	183.96	3886735
115	2009	洛阳市	-0.740175	2.36568	0.978309	1.15418	1.2115	0.102237	31170	0.0312322	0.723104	0.754015	116.26	9.29	457.16	6799184
115	2010	洛阳市	3.61349	2.38003	0.940619	1.15945	1.22058	0.0994719	35762	0.0343873	0.762333	0.975428	116.86	9.93	462.86	8088089
115	2011	洛阳市	0.371087	2.38142	0.958224	1.17019	1.21123	0.109851	41198	0.0412171	0.688387	1.27899	140.8	10.64	467.82	9635440
115	2012	洛阳市	2.49006	2.35106	0.933264	1.16464	1.18642	0.115766	45316	0.0420107	0.769514	1.51849	167.57	10.39	465.79	11147801
115	2013	洛阳市	0.968284	2.28358	1.06895	1.07556	1.20802	0.118879	45387	0.0431478	0.824316	1.50075	171.179	11.74	454.38	12691980
115	2014	洛阳市	0.992792	2.28734	1.09893	1.09317	1.19417	0.125736	49417	0.0450331	0.907605	1.73406	178.456	12.01	456.96	14292067
116	2009	漯河市	-0.370879	1.96163	1.50177	0.848344	1.11328	0.0998237	23777	0.0288198	0.547552	-0.0991935	86.41	5.14	1054.91	1827407
116	2010	漯河市	6.06305	1.94457	1.50188	0.841618	1.10295	0.102817	26974	0.0314495	0.593618	-0.430813	91.61	5.4	1025.29	2162871
116	2011	漯河市	-0.210158	1.87946	1.50069	0.84644	1.03302	0.116376	29487	0.0358683	0.596175	-0.876917	102.36	5.4	1056.06	2541373
116	2012	漯河市	3.2676	1.84036	1.63149	0.816653	1.02371	0.140134	31211	0.0489404	0.660858	-0.303565	102.88	5.64	1050.94	2944283
116	2013	漯河市	0.98144	1.80208	1.75336	0.748268	1.05381	0.146882	31443	0.0498213	0.752487	-0.17144	107.899	5.77	1269.35	3360748
116	2014	漯河市	1.13864	1.7794	1.7391	0.755189	1.02421	0.144435	36671	0.0514453	0.821641	0.191528	96.1605	6.04	990.6	3864000
117	2009	马鞍山市	-0.492641	2.01264	1.57201	0.987116	1.02552	0.120248	51879	0.0586932	0.820164	1.00115	310.47	13.69	762.81	1257477
117	2010	马鞍山市	1	2.00919	1.53699	0.986239	1.02296	0.106691	62942	0.0575617	0.912861	1.6437	328.46	15.16	765.72	1478007
117	2011	马鞍山市	1.96869	2.15042	1.27046	1.05088	1.09954	0.120867	52000	0.0546131	0.829954	1.69812	201.26	16.45	565.59	2260928
117	2012	马鞍山市	0.700537	2.16319	1.23595	1.07014	1.09305	0.154522	56217	0.0683359	0.97496	1.96646	218.32	14.15	564.02	2629400
117	2013	马鞍山市	1.46636	2.31113	0.991614	1.16806	1.14308	0.156705	56702	0.0823678	1.10736	2.41978	222.71	14.64	564.09	3013382
117	2014	马鞍山市	0.87662	2.31489	1.00271	1.16821	1.14668	0.136864	60091	0.0810803	1.25626	2.72377	238.367	15.18	561.2	3735329
118	2009	茂名市	-0.71994	2.3141	2.33225	1.03269	1.28141	0.0793513	19979	0.00174691	0.146201	-1.14071	31.48	3.33	641.74	5910461
118	2010	茂名市	2.11982	2.30824	2.38155	1.03168	1.27656	0.0812217	23961	0.00137551	0.163892	-0.895981	36.09	3.67	652.09	7049664
118	2011	茂名市	0.685261	2.25929	2.17072	0.980918	1.27837	0.0926974	29811	0.00127548	0.124495	-0.743383	35.8	3.73	664.43	8428554
118	2012	茂名市	8.26528	2.26128	1.73569	1.00043	1.26085	0.0993029	32678	0.0025987	0.220727	-0.294247	40.3	3.95	655.49	9021953
118	2013	茂名市	0.738845	2.2607	1.50396	0.992823	1.26788	0.101192	28498	0.00323731	0.305776	0.334793	44.2959	3.94	663.13	10087878
118	2014	茂名市	1.00502	2.25573	1.47709	0.997219	1.25852	0.112062	38951	0.00406874	0.362086	0.415256	43.5008	2.27	675.93	10938995
119	2009	梅州市	-0.505873	2.26847	2.11843	1.16222	1.10625	0.187299	12558	0.0105273	0.313856	-1.07593	38	20.32	319.7	2679766
119	2010	梅州市	2.94932	2.2726	2.10717	1.17716	1.09543	0.192513	14736	0.00968142	0.319027	-0.388609	40.16	21.72	319.94	3151017
119	2011	梅州市	-0.46783	2.29458	2.23749	1.19666	1.09793	0.209476	16623	0.00907728	0.280651	-0.0588873	67.19	23.44	326.15	3727919
119	2012	梅州市	-0.6072	2.29101	2.37789	1.20123	1.08977	0.235295	17425	0.0100082	0.308513	0.241765	42.39	23.6	328.64	4035021
119	2013	梅州市	1.33709	2.2832	0.741822	1.14586	1.13734	0.257868	15238	0.0101428	0.350621	0.848929	42.2571	7.92	330.89	4501832
119	2014	梅州市	0.994163	2.28541	0.744923	1.15136	1.13405	0.304818	20529	0.0101915	0.46003	0.938368	44.493	8.45	333.21	4999686
120	2009	绵阳市	0.41924	2.14535	1.22839	1.01173	1.13361	0.32509	16537	0.0215028	0.978016	0.19361	189.66	7.96	268.98	3410986
120	2010	绵阳市	-2.0856	2.13456	1.19838	1.01407	1.12049	0.35963	20053	0.0103891	0.854986	0.66627	154.97	12.14	267.6	4195624
120	2011	绵阳市	-0.422713	2.14786	1.24753	1.01364	1.13423	0.179609	25755	0.0168407	0.614132	0.892076	166.87	12.07	267.84	5020002
120	2012	绵阳市	8.42892	2.17747	1.19467	1.03937	1.13809	0.186091	27056	0.00981276	0.639086	0.927594	188.79	12.1	269.36	5795063
120	2013	绵阳市	1.23016	2.24501	0.994959	1.09086	1.15415	0.199736	26602	0.010112	0.639192	1.65898	203.294	12.2	270.34	6500036
120	2014	绵阳市	1.36706	2.28422	0.959632	1.10602	1.17819	0.186494	33558	0.00892709	0.654394	1.67366	217.312	12.16	271.03	7782856
121	2009	牡丹江市	-0.629987	2.40749	6.94491	0.867073	1.54041	0.163945	22645	0.0120367	0.587184	-0.272655	197.7	10.91	66.67	2386171
121	2010	牡丹江市	-0.737733	2.42342	9.49536	0.881267	1.54215	0.177904	27545	0.0106061	0.696821	0.0877019	200.21	9.83	66.59	2664845
121	2011	牡丹江市	-0.958771	2.40855	10.2658	0.904565	1.50399	0.173229	33675	0.019608	0.61653	0.844943	201.15	10.86	65.37	3131028
121	2012	牡丹江市	-2.02691	2.41846	10.436	0.8909	1.52756	0.186392	37001	0.00844622	0.714627	1.47613	197.69	10.84	67.58	3461973
121	2013	牡丹江市	0.574336	2.51774	0.556533	0.962478	1.55526	0.182001	46953	0.00299612	0.814983	1.73073	193.336	11.02	67.43	4197085
121	2014	牡丹江市	0.980187	2.53061	11.8918	0.969353	1.56125	0.189291	42792	0.0241331	0.915114	0.883955	182.163	11.03	67.98	4771146
122	2009	南昌市	1.02856	2.24716	0.845819	0.970391	1.27677	0.0989112	39669	0.0588228	0.805069	0.79472	974.99	7.17	671.89	6344337
122	2010	南昌市	3.01076	2.21571	0.865203	0.962397	1.25331	0.105463	43769	0.0607453	0.887049	1.06846	976.09	10.98	678.53	7649438
122	2011	南昌市	3.25861	2.1847	0.938518	0.943303	1.2414	0.111336	53023	0.0536005	0.752111	1.37133	968.22	11.79	682.18	9283438
122	2012	南昌市	5.31218	2.16904	1.02277	0.956039	1.213	0.115149	58715	0.0553002	0.797537	1.55336	1002.64	15.7	686.13	9950970
122	2013	南昌市	1.48228	2.09273	2.15436	0.934282	1.15845	0.125708	65412	0.0541766	0.868358	1.8925	1019.7	15.28	689.11	11327693
122	2014	南昌市	1.11048	2.07118	2.09888	0.953495	1.11768	0.128997	70373	0.0537767	0.936283	2.10457	1070.81	16.4	699.45	13048814
123	2009	南充市	0.499851	2.19874	2.56376	1.02595	1.17279	0.234851	10982	0.00101088	0.732559	-1.43736	94.31	4.53	603.82	2915682
123	2010	南充市	-2.475	2.32959	1.90572	1.07845	1.25114	0.224218	13212	0.00147362	0.793239	-0.802281	72.6	4.98	602.39	3318724
123	2011	南充市	-0.872599	2.34702	2.04104	1.08114	1.26588	0.227709	16386	0.00514119	0.693166	-1.00429	76.06	5.66	605.99	3920870
123	2012	南充市	13.5719	2.26632	2.25375	1.11119	1.15513	0.236152	18757	0.00295754	0.724744	-0.708536	81.97	6.8	608.83	4558047
123	2013	南充市	3.10026	2.26395	1.29557	1.07982	1.18413	0.233113	17504	0.00270483	0.821679	-0.153492	87.7536	7.17	608.28	5233724
123	2014	南充市	1.1202	2.28916	1.28072	1.09103	1.19813	0.240696	22639	0.0034421	0.852318	-0.0472104	92.3162	7.61	608.34	6242112
124	2009	南京市	4.01675	2.2628	1.28984	0.915299	1.3475	0.10904	67455	0.0386099	0.625962	2.29354	1228.06	17.06	956.81	19354933
124	2010	南京市	6.94935	2.25968	1.29052	0.915769	1.34391	0.105675	64037	0.0363494	0.644372	3.35179	1254.55	17.46	960.1	22887409
124	2011	南京市	0.331737	2.23597	1.30683	0.921324	1.31465	0.108405	76263	0.0365604	0.611381	3.8217	1270.5	18.96	966.08	26970997
124	2012	南京市	5.75411	2.28986	1.26997	0.955168	1.33469	0.106873	88525	0.0360492	0.632985	4.11943	1021.06	20.65	969.3	31038199
124	2013	南京市	3.77153	2.27285	0.915788	0.978087	1.29476	0.106207	124600	0.0306879	0.635786	4.4505	1255.56	19.84	976.3	35317285
124	2014	南京市	1.33747	2.35279	0.827571	1.03436	1.31843	0.104436	107545	0.0228945	0.615681	4.46006	1241.46	20.8	984.85	41671947
125	2009	南宁市	1.29173	2.53327	0.690846	1.07222	1.46105	0.133502	21945	0.01247	0.684661	-0.227308	369.07	6.49	315.81	7570122
125	2010	南宁市	2.87961	2.51231	0.699506	1.08892	1.42338	0.145134	25622	0.0128259	0.823778	0.170657	390.78	11.84	319.9	9059318
125	2011	南宁市	0.290785	2.51739	0.668695	1.07104	1.44635	0.136702	31172	0.0106388	0.889072	0.39676	415.78	12.08	321.77	10731541
125	2012	南宁市	3.57494	2.49334	0.751321	1.07112	1.42222	0.150412	35133	0.00396789	1.00576	0.691745	445.76	12.14	320.76	12555902
125	2013	南宁市	0.286425	2.47453	1.37363	1.06896	1.40556	0.149239	38723	0.0126179	0.867718	1.03045	609.503	12.61	325.67	14508367
125	2014	南宁市	1.307	2.53314	1.26783	1.15122	1.38192	0.147945	43303	0.00490964	0.916901	1.23859	488.195	13.58	328.03	16169020
126	2009	南平市	-0.667728	2.32788	1.13637	0.949122	1.37876	0.112988	21473	0.00677379	0.807571	-0.102105	65.93	4.79	117.84	2252168
126	2010	南平市	1.37423	2.32461	1.11578	0.948429	1.37618	0.119433	26279	0.00643408	0.853651	0.405784	68.73	4.75	119.32	2620382
126	2011	南平市	-0.204458	2.3632	1.04147	0.999941	1.36326	0.130069	33775	0.00549062	0.748331	0.549629	73.2	4.77	119.13	2969635
126	2012	南平市	3.38676	2.3561	1.06354	1.01415	1.34194	0.13153	37756	0.00550698	0.877875	0.627652	73.54	4.77	119.31	3573000
126	2013	南平市	-1.61095	2.49771	0.711955	1.10929	1.38842	0.161077	34994	0.00578968	1.07304	0.97169	74.7848	5.02	120.26	4126815
126	2014	南平市	1.05476	2.53589	0.678278	1.09005	1.44584	0.154464	47044	0.00597479	1.17728	1.32759	74.1353	5.05	121.46	4519974
127	2009	南阳市	-0.749249	2.4099	0.809697	1.10195	1.30795	0.118712	16997	0.00529771	0.672605	-0.60116	54.38	5.57	440.42	6766579
127	2010	南阳市	1.93078	2.41172	0.794338	1.10333	1.30838	0.126505	19145	0.00681848	0.711305	-0.905137	56.24	5.77	447.66	7891715
127	2011	南阳市	1.41221	2.32861	0.860303	1.10079	1.22783	0.140601	21590	0.0111486	0.670383	-0.682298	54.55	5.97	453.02	9299787
127	2012	南阳市	-0.700161	2.34462	0.874496	1.10983	1.23478	0.165143	23086	0.0111981	0.735289	-0.544233	55.71	9.77	455.05	10759854
127	2013	南阳市	-0.327302	2.31554	0.864877	1.08962	1.22591	0.171368	21343	0.0122923	0.83682	-0.247783	58.3083	10.26	441.72	12164624
127	2014	南阳市	1.34915	2.30291	0.904154	1.0909	1.212	0.168698	26651	0.0144832	0.929489	-0.0925208	59.5895	10.8	445.66	13900512
128	2009	内江市	-7.24822	2.21762	2.27231	1.08866	1.12896	0.132654	14175	0.000852178	0.479791	-1.09068	47.56	2.12	790.22	1702660
128	2010	内江市	-1.99611	2.1482	2.55411	1.09187	1.05633	0.133969	18022	0.00444885	0.508388	-0.735215	49.35	2.14	790.07	2020244
128	2011	内江市	-0.476979	2.16838	1.98699	1.106	1.06239	0.142776	23062	0.00913932	0.447911	-0.756357	49.5	2.23	791.27	2384937
128	2012	内江市	3.04628	2.15025	1.7759	1.09019	1.06006	0.145196	26341	0.00957301	0.461931	-0.483693	52.1	2.35	792.16	2760586
128	2013	内江市	0.467578	2.095	1.00532	1.02022	1.07477	0.111652	25043	0.00569014	0.530312	-0.0208341	54.8922	3.07	792.65	3161214
128	2014	内江市	2.24604	2.02172	1.79821	0.984106	1.03761	0.144783	31024	0.00377464	0.503419	0.160169	62.5845	3.29	791.01	3562244
129	2009	攀枝花市	-0.910677	1.95634	1.61919	0.986473	0.969869	0.177248	36562	0.0288328	0.624316	0.651234	180.95	8.11	149.97	1191985
129	2010	攀枝花市	0.240745	1.93515	1.59055	0.979953	0.955198	0.143279	42499	0.0263321	0.631116	1.45666	192.59	8.19	149.7	1401671
129	2011	攀枝花市	0.830998	1.96104	1.52514	1.06269	0.89835	0.141934	53032	0.01481	0.574046	1.97998	189.06	8.85	150.17	1727891
129	2012	攀枝花市	-3.73127	2.00609	1.54393	1.04558	0.960505	0.146173	60391	0.00881797	0.611161	1.94808	193.44	10.41	151.14	1921048
129	2013	攀枝花市	2.40447	2.04169	1.08489	1.11634	0.925344	0.143664	71507	0.00847296	0.655449	2.17516	195.027	11.09	151.33	2193323
129	2014	攀枝花市	0.940024	2.16975	1.24868	1.13481	1.03495	0.139148	70646	0.00784968	0.669172	2.19215	259.92	12.01	151.17	2455517
130	2009	盘锦市	-1.79325	1.90609	12.1909	0.615815	1.29027	0.1226	50930	0.0304435	0.744654	0.836171	47.93	14.83	319.36	1568965
130	2010	盘锦市	0.628458	1.92273	17.1294	0.613091	1.30964	0.118343	66976	0.0652996	0.747575	1.90961	41.08	16.13	322.4	1851055
130	2011	盘锦市	1.48841	2.03766	18.8884	0.683604	1.35405	0.128692	79584	0.112585	0.709308	0.754489	37.88	16.46	322.35	2178789
130	2012	盘锦市	9.82521	2.06484	22.2729	0.701712	1.36312	0.146332	87153	0.0812872	0.777313	0.999672	44.15	14.45	316.78	2520310
130	2013	盘锦市	1.15954	2.1133	24.9443	0.766311	1.34699	0.144523	104733	0.0678411	0.842077	1.40739	48.5581	14.4	317.22	2867072
130	2014	盘锦市	0.842171	2.09186	26.3601	0.748284	1.34358	0.156536	90615	0.0352484	0.88761	1.63692	54.613	14.65	317.93	3209563
131	2009	平顶山市	-0.893951	2.2464	5.6561	1.10449	1.1419	0.116573	23018	0.00850097	0.512264	-0.0993758	108.82	8.27	675.41	2958522
131	2010	平顶山市	2.8298	2.23265	5.6879	1.10439	1.12827	0.113355	26730	0.00828065	0.543878	-0.753475	114.51	9.27	682.68	3499759
131	2011	平顶山市	-0.641266	2.20957	6.09871	1.10721	1.10236	0.117992	30227	0.0130583	0.549076	-0.329031	112.8	9.5	694.4	4107346
131	2012	平顶山市	4.22149	2.19257	7.26161	1.11244	1.08012	0.14016	30380	0.0156982	0.671877	0.00621233	112.68	9.6	690.23	4745812
131	2013	平顶山市	0.0861428	2.31493	6.90922	1.21811	1.09682	0.145521	28938	0.017747	0.791178	0.214361	110.339	10.71	680.06	5408693
131	2014	平顶山市	0.992404	2.30744	7.41358	1.21148	1.09596	0.147532	33014	0.0136793	0.885165	0.364364	101.343	9.83	706.83	6100913
132	2009	萍乡市	-1.16885	2.22436	0.866937	1.0725	1.15185	0.165214	22685	0.0225816	1.20391	-0.434944	50.25	4.38	488.83	1336380
132	2010	萍乡市	3.88973	2.20825	0.807123	1.13228	1.07598	0.166601	28106	0.0195707	1.28318	-0.253314	47.7	6.94	491.87	1581361
132	2011	萍乡市	-0.947952	2.33163	0.609405	1.20008	1.13155	0.165181	35350	0.0172229	0.877138	0.122036	39.25	7.42	497.72	1832146
132	2012	萍乡市	0.710772	2.27428	4.96286	1.15817	1.11611	0.183266	39186	0.0192451	1.04141	0.160958	58.49	7.63	502.19	2097209
132	2013	萍乡市	3.02313	2.1389	1.10663	1.10277	1.03613	0.187392	41151	0.0194638	1.03981	0.636839	53.5279	7.82	505.25	2377150
132	2014	萍乡市	1.14073	2.10507	1.18727	1.08386	1.02121	0.180991	45867	0.0198747	1.04756	0.548454	56.7709	8.07	517.41	2665530
133	2009	莆田市	-0.658821	1.70199	1.94174	0.695137	1.00685	0.0905237	24260	0.0398008	0.52458	-0.210273	51.73	3.66	775.94	2461311
133	2010	莆田市	5.41798	1.74098	1.86803	0.715962	1.02502	0.0932801	30161	0.017876	0.583917	0.253763	51.53	3.64	785.48	2903654
133	2011	莆田市	1.22853	1.75012	1.79579	0.758217	0.991904	0.0908121	37724	0.0151517	0.665634	0.408014	51.32	3.61	790.37	3380182
133	2012	莆田市	8.68593	1.72138	1.81113	0.783549	0.937834	0.0979274	42957	0.0133566	0.748855	1.07205	52.84	3.78	797.19	3947863
133	2013	莆田市	1.59393	1.69597	1.48493	0.836073	0.859896	0.107355	40205	0.0136956	0.867206	1.42748	54.8235	3.71	808.93	4441346
133	2014	莆田市	1.27186	1.74034	1.44632	0.844799	0.895541	0.105127	52890	0.0139287	0.947812	1.91297	60.5041	3.64	825.97	4980264
134	2009	濮阳市	0.704665	2.31987	4.78098	1.12058	1.19928	0.123254	18855	0.00774637	0.656803	-0.301516	28.8	6.03	947.54	1968619
134	2010	濮阳市	-1.65324	2.28218	4.95258	1.13517	1.147	0.116197	21787	0.00768773	0.686381	-0.143625	29.49	7.91	960.69	2306551
134	2011	濮阳市	-0.567591	2.22389	6.10076	1.10905	1.11484	0.132002	25066	0.0110578	0.682155	-0.292334	29.14	8.21	976.61	2745640
134	2012	濮阳市	3.69612	2.19411	5.93822	1.12299	1.07111	0.152229	27654	0.0203236	0.746654	-0.0875078	27.48	8.56	987.53	3183596
134	2013	濮阳市	1.24814	2.16184	1.42015	1.15588	1.00596	0.153798	27110	0.0210222	0.833177	0.158557	23.6664	9.48	1008.92	3653393
134	2014	濮阳市	0.990129	2.22947	0.783317	1.21591	1.01355	0.14514	34895	0.0238489	0.890059	0.638687	19.1048	9.57	1013.54	4122918
135	2009	普洱市	0.899319	2.33399	0.690192	1.01548	1.31851	0.403776	8193	0.00100956	0.813863	-2.34197	30.56	4.37	55	611583
135	2010	普洱市	-0.227702	2.33724	0.713606	1.01786	1.31939	0.459971	9584	0.00809683	0.947732	-1.87613	32.44	9.16	56.1	726620
135	2011	普洱市	0.511528	2.38135	0.631405	1.03532	1.34603	0.483904	9773	0.00452082	1.01346	-2.07983	34.2	6.5	56.43	862165
135	2012	普洱市	5.76373	2.36834	0.609355	1.05853	1.3098	0.463643	14286	0.0085325	0.908424	-1.08559	33.96	8.62	55.47	1021720
135	2013	普洱市	-0.64558	2.3753	0.739202	1.16189	1.21341	0.47394	16488	0.00579469	1.00446	-1.77032	36.6409	7	56.94	1162309
135	2014	普洱市	1.04541	2.35948	0.727112	1.18368	1.17579	0.470402	18422	7.84892e-05	0.875539	-1.28805	38.4161	11.7	55.91	1312944
136	2009	七台河市	-2.78157	1.734	13.2894	0.720862	1.01314	0.18283	25534	0.00118954	0.579624	-0.598298	26.13	7.09	149.12	430019
136	2010	七台河市	3.65213	1.76195	13.1771	0.718662	1.04329	0.158934	32890	0.003016	0.636689	0.043618	19.27	7.39	149.24	543869
136	2011	七台河市	-0.604875	1.75291	13.4593	0.784007	0.968906	0.18816	33209	0.00273464	0.391567	-0.266689	15.79	8	148.95	636774
136	2012	七台河市	-2.08761	1.79408	13.9455	0.785753	1.00832	0.203601	32308	0.00594257	0.402479	0.261365	14.49	8.5	148.46	742020
136	2013	七台河市	1.65011	1.84194	15.6891	0.786594	1.05535	0.261887	26194	0.00165712	0.795312	0.565808	18.3152	8.53	147.82	816809
136	2014	七台河市	0.976663	1.83495	17.0992	0.787367	1.04759	0.28973	25123	0.00332252	0.492924	0.702177	26.4966	9	141.81	890581
137	2009	钦州市	-0.753684	2.3272	2.27161	1.1026	1.2246	0.167788	12212	0.0381508	0.945205	-2.58451	58.75	4.95	342.33	1450930
137	2010	钦州市	8.6459	2.32523	2.29905	1.0878	1.23743	0.154469	17569	0.0184792	0.867345	-1.33513	58.27	5.14	357.51	190149
137	2011	钦州市	0.320339	2.3321	2.27623	1.09765	1.23445	0.149976	22926	0.014801	0.862573	-0.958584	42.59	5.83	360.76	2042708
137	2012	钦州市	8.54961	2.29204	2.26442	1.08829	1.20375	0.177218	22147	0.0144017	0.812472	-0.953216	36.47	6.42	361.25	2375600
137	2013	钦州市	0.726455	2.25059	1.49994	1.04585	1.20474	0.177234	18986	0.0435984	0.741661	-0.445342	44.7339	7.3	326.25	2688225
137	2014	钦州市	1.22717	2.19544	1.5404	1.04496	1.15048	0.166083	26971	0.0117984	0.770761	-0.511655	44.1517	7.14	330.76	3032483
138	2009	秦皇岛市	-0.549936	2.29478	0.994316	0.955306	1.33947	0.128917	27110	0.0387969	0.523329	1.3872	307.18	17.23	381.82	2832525
138	2010	秦皇岛市	4.39974	2.30636	0.994378	0.954937	1.35142	0.145884	31182	0.0353776	0.543521	1.40757	305.05	20.28	383.22	3349800
138	2011	秦皇岛市	-0.946515	2.28595	0.970533	0.948996	1.33695	0.157576	35691	0.0354443	0.559264	1.68517	309.94	21.11	371.43	3944468
138	2012	秦皇岛市	10.7933	2.33126	0.949884	1.00563	1.32562	0.175513	37804	0.0346419	0.635208	1.99875	534.18	21.46	373.26	4538079
138	2013	秦皇岛市	-0.767446	2.40399	0.815124	1.05483	1.34916	0.171393	39889	0.0385114	0.659067	2.04264	580.543	21.59	375.19	5145681
138	2014	秦皇岛市	0.94758	2.4304	0.804523	1.05837	1.37203	0.176632	39282	0.0415312	0.659699	2.05248	525.313	21.83	378.17	5775688
139	2009	青岛市	-1.99722	1.82082	1.89966	0.692239	1.12858	0.0893258	57251	0.0262215	0.506583	1.70235	353.26	20.92	694.95	17302231
139	2010	青岛市	1.82041	1.84839	1.83523	0.716744	1.13164	0.0939589	65827	0.033227	0.533423	2.10144	372.93	21.39	695.61	19611331
139	2011	青岛市	-0.572969	1.83412	1.833	0.703014	1.1311	0.099471	75563	0.0346066	0.529436	2.39428	380.31	23.84	698.09	23023703
139	2012	青岛市	1.33823	1.85779	1.84624	0.712869	1.14493	0.104898	82680	0.0395981	0.568865	2.62669	385.45	20.69	682.11	26356180
139	2013	青岛市	0.43964	1.9698	1.64143	0.797878	1.17192	0.126674	103444	0.0420512	0.627965	2.88616	388.065	21.45	685.76	29868133
139	2014	青岛市	1.10714	2.03483	1.59514	0.814114	1.22071	0.123643	96524	0.0429338	0.663365	2.85401	401.596	21.34	691.93	33617217
140	2009	清远市	1.08454	1.85487	1.63374	0.743997	1.11088	0.116126	22797	0.0435191	0.976379	-1.108	20.64	9.38	214.76	3035588
140	2010	清远市	4.46912	1.8081	1.66042	0.72242	1.08568	0.122046	28326	0.0194856	0.916132	-0.0661603	21.41	8.66	217.2	3704950
140	2011	清远市	-0.91574	1.85738	1.57935	0.747525	1.10985	0.157282	26957	0.0241499	0.4846	-0.151353	21.11	8.75	218.81	4336969
140	2012	清远市	-1.65457	1.92167	1.51049	0.804785	1.11689	0.16781	27320	0.0185775	0.427257	0.284102	26.59	11.23	213.11	4596328
140	2013	清远市	0.735719	2.04716	1.39931	0.861526	1.18563	0.169848	26660	0.0118046	0.462898	0.394506	29.8414	10.45	215.27	5089622
140	2014	清远市	1.1728	2.05214	1.40791	0.87165	1.18049	0.178658	31477	0.0116549	0.497893	0.361755	34.1305	10.2617	216.57	5202809
141	2009	庆阳市	-1.74171	1.74415	3.69779	1.01291	0.731235	0.293941	11973	9.03736e-05	1.16978	-2.5686	42.9	8.01	96.22	781743
141	2010	庆阳市	2.90902	1.76112	3.61998	1.02156	0.739564	0.317826	16172	8.33371e-05	1.36467	-2.29943	43.6	5.53	95.57	934666
141	2011	庆阳市	-0.661089	1.77405	3.80847	1.03325	0.740801	0.297425	20506	0.000416043	1.38164	-1.65632	48.12	8.34	96.6	1121131
141	2012	庆阳市	8.21991	1.89599	3.79459	1.07123	0.824754	0.299959	23882	0.000474947	1.6811	-0.180417	54.85	8.19	96.7	1298367
141	2013	庆阳市	5.73588	2.23758	2.79737	1.10136	1.13622	0.302884	22931	0.000805713	1.57457	0.0368003	59.504	8.19	97.39	1480528
141	2014	庆阳市	1.33532	2.19122	2.62367	1.09478	1.09644	0.277605	30087	0.000348656	1.67833	-0.506441	61.1488	8.14	97.9	1871156
142	2009	泉州市	1.64407	1.33239	2.29933	0.652722	0.679672	0.0608906	39227	0.0382619	0.318119	1.42257	156.59	10.88	618.11	10551989
142	2010	泉州市	4.31693	1.34291	2.22658	0.667391	0.675524	0.0644164	44563	0.0277435	0.350861	1.89417	165.96	11.28	622.12	12344277
142	2011	泉州市	1.73605	1.25344	2.31442	0.644283	0.609155	0.0695384	52245	0.0238279	0.357826	2.1447	171.31	16.41	625.97	14620868
142	2012	泉州市	1.44294	1.30404	2.29565	0.652655	0.651385	0.075414	57291	0.0175486	0.415407	2.36222	169.65	23.65	629.29	17066381
142	2013	泉州市	-1.65431	1.46004	2.01077	0.715959	0.744078	0.080915	74119	0.0162543	0.468284	2.97512	168.724	21.28	638.68	19455675
142	2014	泉州市	0.789508	1.51203	1.9268	0.748073	0.763959	0.083149	68254	0.0159434	0.501334	2.74155	170.565	21.02	650.22	21894296
143	2009	日照市	-1.18005	2.08704	1.31971	0.841844	1.2452	0.0842547	31451	0.028726	0.730758	1.04435	91.99	12.17	534.33	2644286
143	2010	日照市	7.80384	2.07008	1.32668	0.81068	1.2594	0.0925107	36883	0.022571	0.756386	1.3664	67.7	12.68	538.37	3116303
143	2011	日照市	-0.574264	2.14873	1.27926	0.85722	1.29151	0.102427	43205	0.0197215	0.725396	1.85975	70.79	10.36	540.45	3654415
143	2012	日照市	2.56893	2.1794	1.25855	0.888961	1.29044	0.102046	47851	0.0195744	0.681944	1.58021	75.81	10.25	538.71	4201238
143	2013	日照市	3.81529	2.02092	1.33412	0.852413	1.16851	0.105486	51730	0.0215364	0.712622	1.78218	77.0941	13.75	541.39	4762149
143	2014	日照市	0.829559	2.02241	1.31964	0.863157	1.15925	0.104083	56349	0.0218163	0.766035	1.59539	87.2133	15	548.46	5476312
144	2009	三门峡市	-0.449143	2.32763	5.24117	1.12057	1.20705	0.121889	31587	0.0256077	0.787348	0.316408	62.3	6.44	218.71	1717546
144	2010	三门峡市	3.84172	2.30884	5.74198	1.12432	1.18452	0.108936	39176	0.0301811	0.774792	-0.571848	66.48	7.06	219.42	2026150
144	2011	三门峡市	0.303838	2.26784	6.54864	1.11346	1.15438	0.115108	46049	0.0386138	0.726933	-0.574576	67.21	9.68	214.96	2392845
144	2012	三门峡市	-0.835087	2.29697	6.78872	1.09614	1.20083	0.121639	50408	0.0416342	0.821013	-0.233592	66.21	9.66	215.43	2770795
144	2013	三门峡市	-0.32415	2.27189	8.31691	1.06925	1.20263	0.129244	52515	0.0444228	0.954651	0.0565704	60.6481	10.55	216.07	3113267
144	2014	三门峡市	1.11314	2.27038	9.19222	1.07338	1.197	0.133571	55259	0.0473503	1.07057	0.403414	56.0448	10.5	217.03	3507881
145	2009	三明市	-0.836552	2.34004	0.962959	1.04551	1.29453	0.0939046	30370	0.00636535	0.847567	-0.420557	57.44	11.64	117.37	2066536
145	2010	三明市	1.69847	2.35293	0.918561	1.06021	1.29272	0.0994865	37917	0.00586472	0.869459	0.0579444	63.4	11.73	118.1	2455812
145	2011	三明市	0.291105	2.42152	0.775974	1.13299	1.28853	0.09973	48376	0.00478411	0.761695	0.531101	84.55	11.76	118.36	2915092
145	2012	三明市	6.09926	2.4019	0.755249	1.1343	1.26759	0.114407	53422	0.00483397	0.816003	0.610701	82.92	11.79	118.75	3414803
145	2013	三明市	-1.48605	2.44872	0.658597	1.15062	1.2981	0.126803	53151	0.00515782	0.902908	1.08839	86.5853	12.24	121.25	3855313
145	2014	三明市	1.00198	2.44702	0.635494	1.15656	1.29046	0.122671	64590	0.00531204	0.988821	1.62689	85.6268	12.55	123.67	4048452
146	2009	汕尾市	-0.508848	2.19823	0.962117	0.928525	1.2697	0.136417	13363	0.0483246	0.74206	-1.73639	11.34	4.42	646.2	2820582
146	2010	汕尾市	9.50871	2.12816	1.12259	0.87932	1.24883	0.121505	15787	0.0405127	0.789085	-1.22837	13.26	4.48	654.49	3520563
146	2011	汕尾市	-0.968855	2.10393	1.13683	0.874869	1.22906	0.135074	18682	0.034897	0.515937	-1.02159	12.67	4.71	658.66	3691019
146	2012	汕尾市	10.1537	1.9778	1.41055	0.802288	1.17551	0.144145	20608	0.0355419	0.545431	-0.207994	12.96	4.83	658.62	4243194
146	2013	汕尾市	3.32902	1.66938	1.90085	0.62638	1.043	0.156765	19030	0.0138319	0.687886	0.675979	12.9305	5	724.65	296849
146	2014	汕尾市	0.814191	1.70385	1.87724	0.642822	1.06103	0.174132	23928	0.0139361	0.69871	0.117814	14.1882	4.93	738.11	4401124
147	2009	商洛市	0.881834	2.37968	1.94783	1.13105	1.24863	0.289026	9411	0.0121751	0.978771	-1.66463	29.71	3.15	125.98	728000
147	2010	商洛市	4.37382	2.38494	1.95626	1.13778	1.24716	0.315484	12209	0.0324626	1.01459	-1.40622	54.88	3.18	126.91	791907
147	2011	商洛市	-0.131118	2.40113	2.10466	1.13255	1.26858	0.294257	15510	0.0188675	0.810307	-0.888053	52.81	3.32	128.48	921838
147	2012	商洛市	6.6692	2.40367	2.28232	1.12273	1.28094	0.31662	18097	0.0155315	0.822187	-0.92153	59.34	3.23	128.97	1072819
147	2013	商洛市	1.76577	2.28947	1.52072	1.09352	1.19595	0.286442	20354	0.00553982	0.911564	-0.687576	65.7183	3.34	129.92	1218190
147	2014	商洛市	1.86283	2.34374	1.52406	1.10084	1.2429	0.283268	24538	0.00511171	1.03723	-0.465643	68.1963	3.3	130.49	1369246
148	2009	商丘市	-0.635659	2.19915	2.06567	1.12633	1.07281	0.151788	12779	0.00578192	0.696275	-1.03366	82.2	4.15	850.96	2433605
148	2010	商丘市	3.75618	2.21802	2.0323	1.13244	1.08558	0.157355	15085	0.00601305	0.73935	-2.15877	83.97	4.06	857.63	3999717
148	2011	商丘市	-0.300489	2.25556	2.05885	1.15522	1.10034	0.175055	17779	0.00809252	0.632352	-1.70777	83.24	4.04	865.88	4713585
148	2012	商丘市	8.45689	2.27923	2.11548	1.17441	1.10482	0.204908	19029	0.0110643	0.732496	-1.60314	82.22	4.9	872.68	5460836
148	2013	商丘市	1.16729	2.29149	0.625957	1.15061	1.14089	0.204675	16312	0.010959	0.810538	-1.65014	80.0117	4.84	880.61	6234175
148	2014	商丘市	1.65694	2.25558	0.805601	1.11768	1.1379	0.207406	23359	0.0111692	0.87998	-1.17939	81.7026	5.09	887.19	7080785
149	2009	上海市	-0.161719	2.31892	1.2679	0.872479	1.44645	0.198695	78989	0.0478239	0.35047	3.14106	366.11	6.97	2209.31	51732408
149	2010	上海市	2.6979	2.32572	1.2302	0.871807	1.45391	0.192409	76074	0.0429069	0.309779	3.52311	365.12	7.24	2227.63	60705033
149	2011	上海市	2.25415	2.26135	1.27718	0.863729	1.39763	0.203946	82560	0.0413607	0.263823	3.50524	360.22	7.36	2238.74	68148000
149	2012	上海市	10.627	2.20052	1.37577	0.838705	1.36182	0.207317	85373	0.0472915	0.260206	3.41505	355.03	7.15	2250.68	74123000
149	2013	上海市	0.164568	2.33752	1.15628	0.889488	1.44803	0.209637	150853	0.047358	0.261277	3.56362	352.42	7.28	2259.21	80520011
149	2014	上海市	1.94513	2.4153	1.00812	0.906627	1.50868	0.208906	97370	0.0473031	0.255136	3.52354	352.154	7.7	2269.23	93034907
150	2009	韶关市	1.27118	2.28359	1.13349	1.12646	1.15713	0.15307	19549	0.0223575	0.615976	-0.0817029	89.3	6.36	176.32	2783597
150	2010	韶关市	2.07329	2.26711	1.14409	1.11021	1.1569	0.146739	22995	0.0205883	0.634942	0.329174	95.65	6.66	177.71	3297839
150	2011	韶关市	-0.392203	2.2701	1.08985	1.13111	1.13898	0.157392	28760	0.0183518	0.545316	0.652287	102.24	6.63	178.55	3839846
150	2012	韶关市	7.91351	2.19943	1.15478	1.10366	1.09577	0.163309	31702	0.011905	0.5598	1.26775	102.96	9.07	176.83	4095856
150	2013	韶关市	-0.735595	2.23503	0.941004	1.13075	1.10429	0.166643	30795	0.0114293	0.633513	1.51486	111.622	7.88	178.15	4711076
150	2014	韶关市	0.895773	2.27519	0.927557	1.1427	1.13249	0.177085	38386	0.0105053	0.670632	1.54965	111.723	7.93	178.76	5226841
151	2009	邵阳市	-0.160391	2.32023	2.09908	1.10296	1.21728	0.224734	8857	0.0079843	0.82323	-0.610472	31.61	11.08	366.85	2354509
151	2010	邵阳市	2.54689	2.31891	2.0285	1.11607	1.20284	0.222214	10468	0.00715277	0.810475	-0.721208	32.66	11.2	381.17	2783153
151	2011	邵阳市	-0.418541	2.31767	1.7168	1.09825	1.21942	0.215057	12797	0.00632711	0.619582	-0.410493	37.16	12.25	382.87	3279204
151	2012	邵阳市	0.625934	2.34296	1.99632	1.13404	1.20892	0.241124	14406	0.0101457	0.740564	-0.34941	34.46	12.81	384.7	3788566
151	2013	邵阳市	-0.316661	2.33769	1.17073	1.1377	1.19999	0.271502	13986	0.00741153	0.911461	-0.06557	33.5358	13.58	388.05	4318680
151	2014	邵阳市	1.26071	2.32787	1.25727	1.1173	1.21057	0.274537	17498	0.00896352	1.00489	0.129249	33.6422	15.79	393.17	6613038
152	2009	深圳市	3.16156	2.05189	1.65976	0.863756	1.18813	0.122034	92772	0.0346351	0.2084	4.63938	272.21	36.04	1234.74	25679436
152	2010	深圳市	13.257	2.01875	1.67146	0.852902	1.16585	0.132053	106880	0.0297023	0.202964	4.85822	259.07	34.41	1304.57	30007629
152	2011	深圳市	-0.482869	2.06882	1.57629	0.878514	1.19031	0.138243	110421	0.0251872	0.185684	4.95517	261.31	33.89	1344.88	35208736
152	2012	深圳市	6.00115	2.08724	1.57882	0.891173	1.19607	0.120904	123247	0.0253818	0.17872	4.97171	262.76	36.96	1440.26	40087824
152	2013	深圳市	5.49718	1.77776	1.89083	0.768513	1.00925	0.116607	467749	0.0229908	0.172481	5.09912	265.382	37.03	1554.68	44335936
152	2014	深圳市	1.01223	1.77314	1.92861	0.733524	1.03962	0.135368	149495	0.0222617	0.16982	5.05315	263.919	35.02	1663.55	48439983
153	2009	十堰市	-0.215442	2.18931	1.36596	0.880469	1.30884	0.2071	17015	0.00710507	0.505214	0.165995	91.95	13.89	149.16	2542475
153	2010	十堰市	7.74764	2.15644	1.374	0.852724	1.30372	0.283503	21267	0.00563682	0.551471	0.626748	126.01	13.86	149.15	3063662
153	2011	十堰市	0.27888	2.12539	1.41453	0.857218	1.26817	0.217428	25427	0.00793858	0.572	0.343093	171.95	14.41	147.11	3671247
153	2012	十堰市	13.5232	2.16989	1.38917	0.874557	1.29533	0.217389	28471	0.00865598	0.684279	0.810288	135.09	15.72	146.09	4268000
153	2013	十堰市	0.0815198	2.18742	1.19772	0.880224	1.30719	0.214163	31141	0.00881029	0.789862	1.17974	141.11	16.76	146.41	4847000
153	2014	十堰市	1.12923	2.17771	1.26263	0.84436	1.33335	0.214993	35604	0.00922308	0.866344	1.11576	143.156	8.75	146.52	5486532
154	2009	石家庄市	-1.57396	2.35319	0.9595	1.0056	1.3476	0.0802715	30428	0.0123651	0.811774	0.971026	375	15.71	616.74	11905536
154	2010	石家庄市	1.68284	2.35343	0.946131	1.00491	1.34852	0.0897274	33915	0.00475426	0.869738	1.06347	377.01	17	624.15	14098923
154	2011	石家庄市	-0.905455	2.37176	0.892424	1.02658	1.34518	0.0988414	39919	0.00566801	0.741419	1.31804	389.3	17.07	629.28	16629864
154	2012	石家庄市	6.68358	2.43372	0.818354	1.0913	1.34242	0.103127	43552	0.0118457	0.816259	1.59652	393.46	17.34	634.36	19157615
154	2013	石家庄市	-0.751677	2.45896	0.819538	1.09072	1.36824	0.107521	48491	0.0122912	0.86072	1.7879	397.782	18.07	632.98	19723521
154	2014	石家庄市	1.43398	2.4623	0.813507	1.08776	1.37454	0.109566	48970	0.0121294	0.944625	1.82748	383.997	12.83	781.85	24234663
155	2009	双鸭山市	-1.39696	1.98583	14.9367	0.590649	1.39519	0.199934	19817	0.00224169	0.653953	-0.796513	14.35	6.2	64.98	566382
155	2010	双鸭山市	1.21441	2.02225	20.0839	0.613781	1.40847	0.185223	26215	0.00149046	0.705421	-0.626664	14.9	6.25	65.31	651746
155	2011	双鸭山市	-7.66274	2.23772	8.58861	0.921296	1.31642	0.162749	33215	0.00418334	0.642031	0.370468	25.77	7.39	65.16	764968
155	2012	双鸭山市	2.01552	2.26086	8.49401	0.916897	1.34396	0.175807	37490	0.00437871	0.776077	1.40343	27.21	71.66	64.8	885212
155	2013	双鸭山市	0.250995	2.34233	9.22377	1.04877	1.29356	0.185293	37007	0.00501717	0.891901	1.36743	13.8451	7.64	64.54	1006477
155	2014	双鸭山市	2.55011	2.56241	6.86175	1.05098	1.51142	0.239094	28964	0.00378554	0.346697	0.630843	23.4228	7.93	65.87	1097298
156	2009	朔州市	7.02462	2.36671	5.13983	1.06275	1.30395	0.128537	36452	0.00618946	0.537183	-1.03325	2.08426	7.6	142.21	1285942
156	2010	朔州市	4.20181	2.40965	5.05222	1.0401	1.36954	0.134495	41107	0.0137287	0.558013	-0.725539	2.06199	7.47	143.75	1395968
156	2011	朔州市	0.238358	2.39189	5.78951	1.01394	1.37795	0.134963	49692	0.00853774	0.554926	-0.586629	1.90035	8.74	161.66	1641384
156	2012	朔州市	4.07897	2.36636	6.23337	1.04958	1.31678	0.13777	58205	0.00836303	0.569091	-0.158965	1.89	9	162.54	1911409
156	2013	朔州市	-0.994992	2.35811	7.46201	1.12734	1.23077	0.150493	58989	0.0091596	0.754784	0.204625	5.74541	7.28	163.41	2187641
156	2014	朔州市	0.942121	2.34674	8.54361	1.11701	1.22973	0.142577	57368	0.00943094	0.812528	0.401275	50.8324	7.31	164.32	2187619
157	2009	四平市	1.00143	2.30221	0.937166	1.01337	1.28885	0.137815	19468	0.00613776	0.656592	-0.65587	91.69	5.15	240.85	2425159
157	2010	四平市	2.0073	2.30401	0.946397	1.02723	1.27678	0.145921	22942	0.00569199	0.601375	-0.405612	156.93	5.79	241.87	2877110
157	2011	四平市	-1.15054	2.32393	0.889005	1.03419	1.28975	0.142005	28874	0.0108836	0.464985	-0.438548	100.23	8.6	242.29	3376566
157	2012	四平市	-0.530997	2.33257	0.873435	1.05839	1.27417	0.152882	33150	0.00450587	0.49377	-0.56573	104.39	9.08	238.86	3947946
157	2013	四平市	-0.335622	2.47431	2.02733	1.09043	1.38389	0.147439	36901	0.0134497	0.52952	-0.0904499	109.379	9.28	233.24	4499770
157	2014	四平市	0.990382	2.50566	1.92442	1.11832	1.38734	0.158135	36900	0.0154179	0.586884	-0.151411	113.755	30.95	233.03	5038242
158	2009	松原市	-0.112791	2.20006	7.8585	0.905744	1.29432	0.103244	31421	0.00817795	0.835325	-1.71286	10.52	8.78	136.71	2759752
158	2010	松原市	-8.30467	2.33826	5.98362	0.972354	1.3659	0.0945588	38136	0.00761446	0.679563	-1.21571	10.26	8.54	137.53	3297424
158	2011	松原市	0.794957	2.44993	5.25267	1.04136	1.40857	0.0898426	46749	0.00824322	0.559469	-0.949708	11.85	8.61	138.52	3886233
158	2012	松原市	0.0246464	2.47966	4.99254	1.06218	1.41748	0.0888153	55177	0.00941678	0.60229	-0.932993	12.02	9.15	137.4	4530803
158	2013	松原市	1.73545	2.43333	5.55584	1.13805	1.29528	0.0970063	58321	0.010225	0.598783	-0.634812	11.629	13.36	134.17	5148000
158	2014	松原市	0.837981	2.44126	6.13018	1.13331	1.30795	0.107662	56868	0.0120274	0.716989	-0.947287	10.5925	15.38	132.04	5564555
159	2009	苏州市	-1.61837	1.4075	2.35805	0.483139	0.924358	0.0887287	122565	0.0725723	0.383368	3.6348	296.35	23.92	746.1	20268405
159	2010	苏州市	9.59603	1.38219	2.3535	0.486068	0.896118	0.0894651	93043	0.0612483	0.39201	3.38869	278.74	24.45	751.25	24020199
159	2011	苏州市	-0.793305	1.42513	2.29585	0.505422	0.919707	0.0935548	102129	0.0530096	0.399364	3.73668	277.96	24.83	756.75	28295771
159	2012	苏州市	1.35108	1.4643	2.30885	0.522655	0.941645	0.092699	114029	0.0479584	0.428127	4.76772	296.71	23.4	763.21	32409679
159	2013	苏州市	11.2342	1.43666	2.29449	0.540107	0.896554	0.0931708	199017	0.040744	0.447317	4.65233	308.85	24.05	770.31	36622357
159	2014	苏州市	1.39376	1.38252	2.37688	0.523516	0.859008	0.0948216	129925	0.0362115	0.439942	4.35335	316.864	24.47	763.64	40950948
160	2009	宿迁市	0.363624	2.02629	2.32844	0.965668	1.06062	0.157297	15381	0.00921847	0.965883	-0.845942	37.28	7.6	631.91	2433414
160	2010	宿迁市	5.23207	2.0043	0.942837	0.962759	1.04154	0.158222	22525	0.0112471	0.949512	-1.01486	29.24	7.92	638.55	2893821
160	2011	宿迁市	-0.13507	2.016	1.00677	0.957463	1.05853	0.1675	27839	0.00904996	0.59733	-0.0945898	31.67	8.07	648.8	3362639
160	2012	宿迁市	5.69808	2.01999	1.06945	0.954056	1.06593	0.178973	31722	0.0186637	0.673813	0.86145	30.57	9.34	654.89	3882301
160	2013	宿迁市	11.644	1.73944	2.45807	0.895	0.844437	0.182364	29830	0.0181859	0.756469	1.2003	30.6432	10.23	671.18	4424318
160	2014	宿迁市	0.734923	1.82457	2.04784	0.919022	0.905552	0.178999	39963	0.0211315	0.807599	1.42439	30.3358	10.64	681.3	5647993
161	2009	宿州市	-1.87901	2.35468	1.95282	1.1344	1.22028	0.17664	8526	0.0139191	0.546405	-1.82895	31.48	4.26	649.01	1676533
161	2010	宿州市	-1.69906	2.35828	2.05734	1.13361	1.22466	0.173982	9945	0.013641	0.624617	-2.03388	34.16	2.47	656.04	1939934
161	2011	宿州市	0.132399	2.34835	2.0956	1.14675	1.2016	0.195342	14971	0.0219825	0.598222	-1.25523	49.96	5.43	663.23	2292308
161	2012	宿州市	3.82411	2.35919	2.18404	1.13954	1.21965	0.211813	17308	0.0254517	0.670734	-0.782491	51.53	6.15	665.84	2287770
161	2013	宿州市	1.89976	2.38302	1.24483	1.14715	1.23587	0.219517	15800	0.0293506	0.762374	-0.389086	31.8523	6.73	655.9	3036694
161	2014	宿州市	0.988122	2.35607	1.32182	1.13861	1.21746	0.216815	20895	0.0317281	0.829262	1.01706	30.9622	7.71	646.26	3442356
162	2009	绥化市	4.39641	2.44491	1.652	1.18811	1.25681	0.206795	10471	0.00365258	0.386359	-1.14835	16.2	24.02	166.45	2208847
162	2010	绥化市	-5.30683	2.37902	1.91726	1.0777	1.30133	0.25623	12576	0.0030024	0.473506	-1.23788	17.12	25.46	168.1	2505235
162	2011	绥化市	-0.172134	2.4187	1.82915	1.08314	1.33556	0.217678	15617	0.00898477	0.458769	-0.840846	17.42	25.72	166.87	2930855
162	2012	绥化市	1.75476	2.39137	1.93635	1.06967	1.3217	0.240591	18474	0.00891156	0.450264	-0.336113	19.08	25.96	159.36	3530900
162	2013	绥化市	-0.252889	2.36888	2.38397	1.04511	1.32377	0.232889	21293	0.00993951	0.578936	-0.0596363	18.3567	26.47	159.5	4075529
162	2014	绥化市	0.743756	2.40847	2.15732	1.07997	1.32851	0.24384	21467	0.011915	0.532074	-0.538067	18.2664	27.29	158.63	4627086
163	2009	随州市	-0.154256	2.23636	0.750883	1.05984	1.17651	0.134851	15531	0.00879113	0.610395	-0.82468	25.75	4.44	267.51	1820488
163	2010	随州市	2.55328	2.18595	0.883179	1.05374	1.13221	0.142481	18381	0.0079144	0.724943	-0.422712	32.56	5.26	267.65	1984524
163	2011	随州市	0.356253	2.12688	1.05383	1.02077	1.10611	0.13962	23914	0.00755758	0.742259	-0.160209	30.03	5.2	269.2	2357094
163	2012	随州市	7.96012	2.15871	1.03588	1.04679	1.11191	0.144864	27163	0.00767965	0.829328	0.187885	33.26	9.17	266.61	2237809
163	2013	随州市	0.454424	2.20483	1.02099	1.02531	1.17952	0.151135	25657	0.00808143	0.949612	0.622378	26.3975	9.38	267.32	3102755
163	2014	随州市	0.785668	2.19186	1.0914	1.01385	1.17801	0.143349	33156	0.0084472	1.0627	0.38278	23.9207	9.62	266.82	3543700
164	2009	泰安市	-0.257355	2.21991	0.959895	1.13292	1.08699	0.0783778	31375	0.00348681	0.601478	0.900643	167.48	6.2	716.09	5630351
164	2010	泰安市	7.45437	2.23425	0.867745	1.16324	1.07102	0.0855951	37390	0.00384932	0.619231	1.29468	171.31	7.66	717.61	6874247
164	2011	泰安市	1.04723	2.17424	1.99604	1.12902	1.04522	0.0904277	41850	0.00273959	0.63954	1.37642	175.47	9.7	720.83	8067348
164	2012	泰安市	4.10463	2.18396	0.835567	1.16088	1.02308	0.0952755	41850	0.00419081	0.696693	1.33367	180.64	9.85	720.01	9283393
164	2013	泰安市	0.45063	2.21439	0.876469	1.1721	1.04229	0.0928319	49923	0.00767318	0.710136	1.60153	182.471	10.52	719.92	10537872
164	2014	泰安市	0.896065	2.25244	0.859996	1.16841	1.08403	0.0951892	53853	0.00844518	0.765762	1.47669	187.107	10.62	724.45	12023523
165	2009	泰州市	-0.302828	2.09259	1.39813	0.851685	1.24091	0.104116	33166	0.0434239	0.702139	1.47322	86.95	16.01	869.38	4673600
165	2010	泰州市	5.02541	2.07623	1.40849	0.842358	1.23387	0.105298	44118	0.0440455	0.750728	1.15014	93.16	17.08	872.04	5553542
165	2011	泰州市	-0.258687	2.09468	1.37369	0.870708	1.22397	0.108157	52395	0.0368611	0.494364	1.83719	93.75	20.01	876.31	6511731
165	2012	泰州市	4.20379	2.11615	1.38827	0.89095	1.2252	0.111376	58378	0.0337388	0.538405	2.55315	95.79	20.81	874.98	7375739
165	2013	泰州市	12.4555	1.66188	2.81729	0.811438	0.850442	0.114341	59191	0.0268172	0.586705	2.90607	96.6699	13.47	877.48	8370943
165	2014	泰州市	1.69209	1.59241	3.02944	0.808466	0.78394	0.110123	72706	0.0171032	0.651857	3.14218	96.9617	13.6	878.71	9035989
166	2009	唐山市	0.979112	2.31801	1.05802	1.04829	1.26972	0.0749511	51179	0.0141974	0.571764	0.64156	124.18	8.88	544.76	9585621
166	2010	唐山市	3.34761	2.34512	1.00987	1.06202	1.2831	0.0743839	59389	0.0129529	0.596482	0.830244	132.84	9.69	545.58	11345391
166	2011	唐山市	-0.522175	2.33573	1.01212	1.07453	1.2612	0.0811548	71565	0.0125177	0.467632	1.16072	143.64	9.79	547.11	13347990
166	2012	唐山市	8.82116	2.3023	1.14407	1.06459	1.23772	0.083648	76643	0.013192	0.514731	1.38926	169.22	9.35	550.6	15350161
166	2013	唐山市	-0.890828	2.40278	0.908224	1.12334	1.27944	0.0812223	82831	0.0134641	0.584176	1.53221	151.29	10.07	537.57	17246086
166	2014	唐山市	0.837451	2.40627	0.922614	1.11998	1.28629	0.0842781	80450	0.0138689	0.66603	1.61685	146.901	9.4	559.06	19571127
167	2009	天津市	-0.799838	2.37501	1.25549	1.00719	1.36782	0.149468	62574	0.0818806	0.665571	2.01955	414.32	10.41	833.2	24308297
167	2010	天津市	2.74003	2.36751	1.25224	0.997143	1.37037	0.14926	72994	0.0778884	0.705886	2.34993	435.83	11.35	837.46	29025506
167	2011	天津市	2.72524	2.19218	1.42787	0.975845	1.21633	0.158865	85213	0.0727537	0.661848	2.58405	451.31	12.85	847.31	33950600
167	2012	天津市	7.36511	2.21349	1.45407	0.952373	1.26112	0.166219	93173	0.0732015	0.646839	2.80068	476.35	14.29	844.56	39214286
167	2013	天津市	-0.526594	2.25377	1.36715	0.970928	1.28284	0.177396	143129	0.0714011	0.702221	3.20062	487.967	15.14	842.47	44704286
167	2014	天津市	0.956978	2.25334	1.35534	0.979227	1.27411	0.183424	105231	0.0736211	0.739258	3.21203	497.487	15.78	853.12	47386543
168	2009	天水市	-0.398397	2.26994	2.02851	1.03289	1.23706	0.381934	7584	0.00305691	0.780334	-0.797646	90.08	4.7	250.5	1096252
168	2010	天水市	4.22038	2.25101	1.76129	1.03346	1.21755	0.371274	8758	0.000416913	0.817908	-0.728476	79.86	4.59	255.4	1255549
168	2011	天水市	-0.624781	2.26563	1.91474	1.0443	1.22133	0.37152	10931	0.000867022	0.816952	-0.697486	94.33	4.56	256.6	1500884
168	2012	天水市	7.64145	2.30207	2.00143	1.06296	1.23911	0.385455	12593	0.000867022	0.0872265	-0.735834	92.06	4.51	262.51	1742527
168	2013	天水市	-0.0823087	2.30681	2.83619	1.10767	1.19914	0.382746	12019	0.00094753	0.930771	-0.289447	109.683	4.48	264.75	2000421
168	2014	天水市	0.958863	2.32961	2.49354	1.1046	1.22501	0.342984	15852	0.00103551	1.02858	0.0149765	104.381	4.62	255.31	2242882
169	2009	铁岭市	-1.9438	2.48185	4.58608	1.12235	1.3595	0.181132	19795	0.0193864	1.14919	-0.503425	28.67	18.04	235.79	1932235
169	2010	铁岭市	1.71934	2.46921	4.72635	1.1203	1.34891	0.196064	26556	0.0241089	1.26379	0.156932	54.04	18.23	235.09	2272605
169	2011	铁岭市	-0.457971	2.47854	4.65589	1.15263	1.32591	0.192043	28647	0.0218805	0.854331	0.117747	49.35	18.64	234.92	2670340
169	2012	铁岭市	0.645317	2.47593	4.90593	1.15903	1.3169	0.205358	32130	0.0259179	0.929139	0.448006	57.34	18.88	232.72	3079446
169	2013	铁岭市	1.29085	2.43858	5.5133	1.18148	1.25711	0.212876	34148	0.0328348	1.01274	0.58517	59.2713	18.99	232.49	3501489
169	2014	铁岭市	0.477782	2.47478	6.23318	1.17423	1.30055	0.241075	32562	0.0395503	0.745149	0.502179	55.053	15.87	232.61	3914175
170	2009	通化市	-1.23143	2.41265	0.884787	1.14322	1.26944	0.180265	22820	0.0184255	1.1221	-0.220106	46.9	5.45	149.27	2078088
170	2010	通化市	0.86776	2.42248	0.857144	1.13517	1.28731	0.191211	27690	0.0189572	1.0808	-0.0835278	47.69	5.79	144.87	2470820
170	2011	通化市	-0.303921	2.4537	0.856403	1.13807	1.31564	0.180243	34515	0.0203111	0.702111	-0.152677	50.09	6.67	144.79	2907250
170	2012	通化市	3.02966	2.46325	0.847873	1.15628	1.30697	0.199912	39111	0.0208919	0.834322	-0.221364	52.82	8.94	143.89	3393699
170	2013	通化市	2.93816	2.19974	1.33387	1.03538	1.16436	0.199952	45200	0.0206618	0.755207	0.338975	54.368	9.02	142.43	3889179
170	2014	通化市	0.851845	2.14968	1.38795	1.00726	1.14242	0.206941	45378	0.00493692	0.846673	0.0686928	55.8866	19.07	142.32	4397449
171	2009	铜川市	1.82007	2.29018	6.18855	1.15167	1.13851	0.216914	18548	0.00219049	0.565366	-0.457308	45.69	5.4	219.76	444771
171	2010	铜川市	-0.404914	2.26983	6.13772	1.14464	1.1252	0.287422	22508	0.00183441	0.624454	-0.185134	44.91	5.76	220.09	454993
171	2011	铜川市	-0.589098	2.29688	5.6717	1.16099	1.13589	0.274348	28034	0.00563655	0.490474	-0.405465	34.92	6.04	220.14	532624
171	2012	铜川市	-0.0487931	2.24278	7.24065	1.10812	1.13466	0.263235	32556	0.00689941	0.721511	-0.420823	32.03	6.06	219.73	638562
171	2013	铜川市	0.989936	2.28307	7.93336	1.11521	1.16786	0.252044	37439	0.00568646	0.796832	0.0276515	39.0421	6.05	217.32	723630
171	2014	铜川市	1.07883	2.36059	7.89031	1.13067	1.22993	0.254802	38552	0.00396096	0.996303	0.636898	28.7158	6.15	213.49	966407
172	2009	铜陵市	-0.666292	2.01189	1.50281	0.929803	1.08209	0.141502	46765	0.0517007	0.823148	0.979274	333.57	10.59	664.78	838221
172	2010	铜陵市	1	2.03203	1.46528	0.911504	1.12053	0.122824	64496	0.0451797	0.776222	1.548	350.34	10.62	664.96	991536
172	2011	铜陵市	-0.496559	2.05237	1.60892	0.869099	1.18327	0.121958	79704	0.0258894	0.712309	2.0104	382.72	10.62	666.22	1177528
172	2012	铜陵市	4.17075	2.07291	1.61477	0.888343	1.18457	0.15515	84819	0.0337573	0.859976	2.41827	409	11.19	618.42	1372449
172	2013	铜陵市	1.39259	1.98866	1.42192	0.916397	1.07226	0.147801	91973	0.0361102	0.955391	2.72055	438.801	11.08	618.07	1555663
172	2014	铜陵市	1.04081	1.99185	1.40896	0.914194	1.07765	0.146993	97193	0.0167724	1.0716	2.95705	460.312	11.17	614.32	1891830
173	2009	威海市	0.0432408	1.81794	1.87613	0.746923	1.07102	0.0769008	63519	0.0211084	0.654667	1.80886	241.26	27.55	436.38	5759960
173	2010	威海市	2.77007	1.83055	1.841	0.741258	1.08929	0.0863503	76778	0.0189013	0.600699	2.41752	236.07	27.77	437.48	6839866
173	2011	威海市	4.09638	1.64138	2.00425	0.715796	0.925586	0.0950238	75316	0.0217024	0.563046	2.34991	234.38	27.8	437.88	8326919
173	2012	威海市	1.28979	1.64353	2.10392	0.711656	0.931869	0.104525	92148	0.0215121	0.562142	2.29626	238.91	27.85	437.42	9538661
173	2013	威海市	-1.13522	1.76957	1.91689	0.737316	1.03225	0.103538	100381	0.0220036	0.754489	2.4893	241.395	28.85	438.56	10821811
173	2014	威海市	1.03224	1.79974	1.91582	0.754249	1.04549	0.10056	99392	0.0222617	0.798958	2.3756	252.504	22.65	439.45	11818695
174	2009	渭南市	0.712049	2.41113	0.700886	1.15416	1.25697	0.177792	12069	0.00465632	0.777097	-1.16902	28.19	6.88	423.98	1877800
174	2010	渭南市	3.56362	2.41467	0.663289	1.16006	1.25461	0.192534	14950	0.00252125	0.926159	-1.06535	28.93	10.52	426.42	231830
174	2011	渭南市	-0.327838	2.42639	0.639712	1.17464	1.25175	0.191768	19424	0.00307338	0.887226	-0.795031	29.93	11.77	429.94	271662
174	2012	渭南市	1.89502	2.45549	1.73599	1.16396	1.29153	0.210095	21717	0.00336829	0.923055	-0.60043	29.96	13.42	430.23	3263238
174	2013	渭南市	0.864023	2.45019	0.656473	1.18827	1.26192	0.204493	23667	0.00226339	1.00663	-0.0895354	30.186	14.47	433.84	3672318
174	2014	渭南市	0.982385	2.46802	0.611911	1.20596	1.26205	0.206083	26675	0.000524142	1.15637	0.173855	26.7189	14.93	427.46	4419777
175	2009	温州市	0.649426	1.7989	1.64801	0.835649	0.96325	0.0995354	32588	0.00633501	0.331485	2.50824	95.29	12.05	660.93	12647227
175	2010	温州市	3.28181	1.82599	1.60668	0.838046	0.987942	0.106247	37359	0.003979	0.31657	2.67436	94.74	16.05	667.57	14980973
175	2011	温州市	-0.616652	1.92794	1.42372	0.889845	1.0381	0.108364	43132	0.00188279	0.51236	2.94348	93.97	15.38	677.38	17676378
175	2012	温州市	1.16202	1.98792	1.32646	0.914933	1.07299	0.105687	40103	0.00682411	0.575152	3.40854	95.66	16.46	673.92	19292876
175	2013	温州市	-1.7783	2.06128	1.12482	0.954057	1.10722	0.109384	49614	0.00763662	0.653909	3.73058	98.0649	17.6	685.03	21363782
175	2014	温州市	1.08406	2.07373	1.0693	0.952591	1.12114	0.113636	47118	0.00759681	0.709454	3.65249	100.297	18.32	674.42	24103624
176	2009	乌海市	1.5106	2.33446	5.82542	1.24539	1.08907	0.176867	64147	0.00392085	0.582126	-1.67523	76.61	10.99	274	609190
176	2010	乌海市	-9.46789	2.23271	6.85145	1.23184	1.00088	0.162458	76653	0.00494937	0.610352	-0.674455	75	14.04	302.17	716893
176	2011	乌海市	-0.30572	2.25219	6.65503	1.24286	1.00933	0.161816	89521	0.00776065	0.593695	-0.464474	66.31	13.74	308.67	861223
176	2012	乌海市	2.79252	2.28007	6.32093	1.2708	1.00928	0.166309	103242	0.0100287	0.604493	0.00364299	64.58	13.77	312.66	1005611
176	2013	乌海市	-0.91039	2.30799	7.40036	1.26664	1.04135	0.15915	103660	0.0128327	0.73136	-0.375187	55.226	13.78	315.34	1137267
176	2014	乌海市	0.801621	2.29829	7.76705	1.27278	1.02551	0.157701	108556	0.00592228	0.58601	0.37987	50.9206	18.28	315.96	1270207
177	2009	乌兰察布市	-0.701539	2.36817	2.52203	1.13637	1.23179	0.227966	23489	0.00530404	0.467308	-3.02986	66.27	12.48	53.17	1363048
177	2010	乌兰察布市	2.71279	2.39011	2.57971	1.14586	1.24425	0.246702	26604	0.00925495	0.484278	-2.44068	66.2	12.78	52.67	1576772
177	2011	乌兰察布市	-1.27628	2.40749	2.92386	1.1499	1.25759	0.270076	32246	0.0116998	0.669559	-2.13937	53.31	13.09	52.99	1870220
177	2012	乌兰察布市	6.79334	2.39204	3.04753	1.16662	1.22542	0.29919	36721	0.0137921	0.793164	-1.85282	55.05	1.62	48.27	2131304
177	2013	乌兰察布市	-0.0366669	2.42052	3.34007	1.13532	1.2852	0.301383	29463	0.0162054	0.960278	-1.36984	72.6191	27.49	51.98	2394648
177	2014	乌兰察布市	0.912745	2.36581	3.67245	1.12081	1.245	0.340145	41138	0.0137843	0.652564	-1.43436	74.8736	27.97	50.82	2691870
178	2009	乌鲁木齐市	-0.89222	2.58591	0.587481	1.11273	1.47317	0.122319	38496	0.00779817	0.376466	-5.48559	540.09	8.29	174.93	4734172
178	2010	乌鲁木齐市	1.88283	2.59021	0.57785	1.11486	1.47535	0.119244	43039	0.00687743	0.373629	-5.49318	555.15	8.58	176.26	5636665
178	2011	乌鲁木齐市	2.55494	2.59313	1.36001	1.12636	1.46677	0.141113	52649	0.00596523	0.253026	-5.51906	526.26	8.85	180.85	6950278
178	2012	乌鲁木齐市	3.84131	2.59482	1.26611	1.12876	1.46605	0.1475	59645	0.00605318	0.500492	-5.55218	527.36	8.84	186.97	8343507
178	2013	乌鲁木齐市	0.0401183	2.55795	1.00748	1.09159	1.46636	0.160339	83759	0.00617203	0.577248	-4.87863	555.595	11.35	190.69	9700498
178	2014	乌鲁木齐市	1.0794	2.57867	3.4496	1.11246	1.46621	0.164457	70428	0.00643242	0.620082	-3.64096	627.876	11.9	193.58	10699649
179	2009	芜湖市	-0.452568	2.03574	1.36943	0.896284	1.13946	0.12026	39142	0.0498383	0.998545	2.33718	539.75	19.86	693.7	2415072
179	2010	芜湖市	9.62044	1.98643	1.45198	0.889301	1.09713	0.130281	48306	0.0442522	1.10058	2.87525	585.79	23.16	691.89	2874466
179	2011	芜湖市	1.87782	2.07672	1.2727	0.93684	1.13988	0.143632	43095	0.0395466	0.816656	2.69394	365.05	23.59	643.55	4210117
179	2012	芜湖市	9.5719	2.0673	1.35827	0.917534	1.14977	0.157527	48742	0.0449414	0.907751	2.82508	384.36	24.11	640.33	4901992
179	2013	芜湖市	0.620701	2.03061	1.3485	0.892055	1.13855	0.15224	54533	0.0476627	0.971957	2.9577	401.693	23.53	642.18	5599547
179	2014	芜湖市	1.2105	2.0849	1.33885	0.910404	1.1745	0.150211	64039	0.0532341	1.03598	3.11372	328.882	23.02	638.08	6536172
180	2009	梧州市	-1.63171	2.37853	0.727839	1.10914	1.26939	0.158768	14776	0.0240826	0.728206	-1.37429	34.58	5.57	251.84	1710946
180	2010	梧州市	3.39288	2.30122	1.97155	1.07756	1.22367	0.156464	18567	0.0188867	0.808621	-1.12438	35.05	9.95	259.22	1917653
180	2011	梧州市	-0.833525	2.30914	2.14661	1.12185	1.18729	0.161237	25394	0.0178415	0.792651	-0.704197	39.42	11.74	260.61	2240804
180	2012	梧州市	0.947625	2.33232	2.19061	1.11771	1.21461	0.191226	28523	0.00551864	0.957355	-0.691631	47.41	11.52	261.73	2572117
180	2013	梧州市	1.94497	2.23063	1.08584	1.02958	1.20105	0.177754	29515	0.00186219	0.810117	0.31352	40.0625	11.6	267.09	2923448
180	2014	梧州市	0.804621	2.1602	1.1242	0.996859	1.16334	0.177525	31293	0.000621289	0.822719	0.297042	41.8454	10.88	270.31	3283015
181	2009	武汉市	0.198282	2.26375	0.934112	0.964982	1.29877	0.108993	51144	0.0433704	0.649469	2.05116	1012.88	13.21	983.69	21640873
181	2010	武汉市	2.35767	2.27196	0.963172	0.965658	1.3063	0.104842	58961	0.0391781	0.674311	2.41288	1053.43	14.21	985.08	25704037
181	2011	武汉市	-0.22429	2.23188	0.911868	0.960328	1.27155	0.113135	68315	0.0350364	0.629257	2.64587	1112.6	15	973.9	30317885
181	2012	武汉市	1.62198	2.22397	0.945476	0.954289	1.26968	0.110641	79482	0.0349012	0.62671	2.62762	1152.48	17.6	967.4	34324345
181	2013	武汉市	-0.607627	2.25289	0.899916	0.961456	1.29143	0.124058	110113	0.0353645	0.660076	2.97917	1175.57	16.3	967.8	39166000
181	2014	武汉市	1.10051	2.2603	0.894601	0.973499	1.2868	0.1167	98000	0.0377776	0.691449	2.94414	1162.95	17.25	965.47	43693155
182	2009	西安市	0.41339	2.38221	1.09505	1.0151	1.36712	0.101631	32411	0.0305485	0.917788	1.75439	808.78	9	773.32	13811242
182	2010	西安市	4.05892	2.43199	1.02329	1.03878	1.39321	0.114644	38341	0.0320058	1.0028	2.24604	938.19	9.49	774.37	16370367
182	2011	西安市	0.218148	2.41651	0.977576	1.02562	1.39088	0.127989	45495	0.0326967	0.867479	2.43356	865.38	9.67	783.37	19659774
182	2012	西安市	6.94281	2.393	0.982771	1.02565	1.36735	0.136848	51166	0.0356736	0.954168	2.52744	909.5	11.06	787.48	22638601
182	2013	西安市	1.03373	2.44857	0.766226	1.04574	1.40283	0.149425	60522	0.0390713	1.03503	3.00086	932.807	12.09	799.18	25480235
182	2014	西安市	1.02618	2.49745	0.760054	1.06633	1.43111	0.149206	63794	0.0413746	1.06043	3.04351	939.989	12.26	807.46	30938909
183	2009	西宁市	3.33698	2.50764	0.810285	1.12399	1.38364	0.169873	22865	0.0040677	0.622748	0.237783	225.75	4.85	253.02	2015968
183	2010	西宁市	4.90148	2.46597	0.865438	1.11451	1.35146	0.17336	28428	0.00103302	0.641459	0.0140718	273.39	7.27	288.53	2317649
183	2011	西宁市	1.11902	2.44543	0.827421	1.10767	1.33776	0.194684	34743	0.00355308	0.685094	0.395844	263.29	6.64	290.67	2712873
183	2012	西宁市	1.02439	2.45413	0.796405	1.1445	1.30963	0.217749	38034	0.0021565	0.746085	0.636137	311.63	8.97	258.92	3174604
183	2013	西宁市	-0.299778	2.4734	0.717037	1.13581	1.33759	0.212124	43107	0.0015452	0.925156	0.611413	281.825	7.15	296.46	3174604
183	2014	西宁市	0.851016	2.49493	0.677455	1.11354	1.38139	0.232821	46762	0.000628211	1.08097	0.856283	331.969	9.71	264.92	4140886
184	2009	咸宁市	-6.17212	2.27971	0.92972	1.01725	1.26247	0.19496	16101	0.0189349	0.744368	-0.287556	87.47	6.41	294.73	1658844
184	2010	咸宁市	6.17112	2.24305	0.985119	1.05177	1.19128	0.182294	21129	0.0196506	0.838488	-0.297907	106.54	6.99	295.06	2050400
184	2011	咸宁市	-0.199843	2.27399	0.883338	1.09686	1.17713	0.18844	26448	0.0165328	0.843071	0.025741	136.33	7.98	299.41	2426017
184	2012	咸宁市	6.02963	2.15432	0.958327	1.0472	1.10712	0.188628	30791	0.0174642	0.971516	-0.29408	132.77	7.96	296.44	2816788
184	2013	咸宁市	-0.348151	2.22883	0.848241	1.04782	1.181	0.179662	28974	0.0172495	1.09276	0.18343	129.634	8.26	299.7	3206400
184	2014	咸宁市	0.984026	2.22614	0.847064	1.03245	1.1937	0.184678	38770	0.00374228	1.19134	0.467048	135.551	8.73	304.03	3617722
185	2009	咸阳市	-1.12415	2.30648	0.869142	1.1384	1.16809	0.122729	17429	0.00317325	0.917919	-0.317254	175.69	11.98	506.45	2505892
185	2010	咸阳市	0.764195	2.31042	0.84347	1.14884	1.16158	0.137803	22477	0.00210975	0.956181	0.0131987	217.58	9.27	510.09	2963547
185	2011	咸阳市	-0.0894305	2.32339	0.810267	1.15834	1.16505	0.139708	27751	0.00290162	0.893099	0.190468	199.66	9.9	515.97	3451008
185	2012	咸阳市	1.61691	2.32882	0.765064	1.17747	1.15136	0.150198	31982	0.00282786	0.9445	0.203439	222.93	10	518.13	4010799
185	2013	咸阳市	2.62164	2.22721	1.04939	1.08588	1.14133	0.142844	34904	0.00247791	1.05249	0.538934	226.472	12.64	523.31	4596800
185	2014	咸阳市	1.01534	2.23802	1.03446	1.11441	1.1236	0.131067	41971	0.00305938	1.17523	0.758018	231.432	11.12	516.91	5252183
186	2009	湘潭市	4.40519	2.2007	0.98657	1.03065	1.17005	0.118327	26608	0.0323475	0.627497	0.903817	368.62	12.57	588.75	2232397
186	2010	湘潭市	12.0568	2.17993	0.962264	0.999298	1.18063	0.119471	32321	0.0298568	0.708339	1.17739	386.07	13.17	576.23	2566615
186	2011	湘潭市	-0.685413	2.18905	1.05926	1.00152	1.18753	0.118926	40753	0.0271268	0.578376	1.60426	507.09	13.48	579.94	3022040
186	2012	湘潭市	6.24287	2.0261	2.28448	0.989874	1.03623	0.113223	46249	0.028703	0.697026	1.75819	406.58	13.72	582.98	3491362
186	2013	湘潭市	-0.000881445	1.99628	2.0084	0.976994	1.01928	0.127104	49761	0.0294451	0.841901	1.97347	421.58	15.51	578.79	3980406
186	2014	湘潭市	3.14929	2.2703	1.39173	0.912099	1.3582	0.129636	55968	0.0323627	0.957206	1.82494	420.981	16.82	582.09	4499723
187	2009	孝感市	2.34125	2.15769	1.14904	0.941632	1.21606	0.163159	14366	0.0159197	0.590385	-0.709796	59.9	5.58	593.41	3268950
187	2010	孝感市	7.8756	2.14474	1.12949	0.929633	1.21511	0.166832	16630	0.0143005	0.712667	-0.174537	50.66	5.8	596.02	3852416
187	2011	孝感市	0.162288	2.19292	1.10758	0.909556	1.28336	0.119132	19880	0.013181	0.761789	-0.00170309	51.95	6.23	593.61	4571575
187	2012	孝感市	7.9706	2.17273	1.19586	0.906161	1.26656	0.182591	20934	0.0135207	0.850835	0.25361	52.15	7.32	591.4	5318431
187	2013	孝感市	0.262474	2.11579	1.21179	0.909608	1.20618	0.183948	23509	0.0165959	0.980967	0.578984	71.4827	7.48	591.95	6026400
187	2014	孝感市	1.06111	2.1408	1.15186	0.937537	1.20326	0.186887	27891	0.0140707	1.09464	0.771418	74.6243	9.58	590.03	6893302
188	2009	忻州市	-0.0587169	2.38157	2.20889	1.0987	1.28288	0.29207	11292	0.0133551	1.00962	-0.806574	30.95	3.14	122.19	1337328
188	2010	忻州市	1.03866	2.3812	2.22932	1.12519	1.25601	0.293925	14193	0.00218609	0.970117	-0.321466	59.7	4.5	122.45	1698152
188	2011	忻州市	-0.0510032	2.38985	2.27057	1.1177	1.27215	0.27448	18019	0.00190659	0.914918	-0.325249	58.85	4.53	123.47	1855156
188	2012	忻州市	4.18352	2.40796	2.33083	1.12436	1.2836	0.292343	20081	0.00198705	1.05215	-0.239404	66.75	7.88	123.43	2154876
188	2013	忻州市	-0.653583	2.42774	2.66289	1.14618	1.28156	0.32558	21052	0.000460015	1.24504	0.196458	60.7739	9.15	124	2460390
188	2014	忻州市	0.825526	2.44488	2.6828	1.17308	1.27181	0.314478	21796	0.00389679	1.41903	0.211233	60.576	9.91	124.24	2571412
189	2009	新乡市	1.83293	2.18043	1.11039	0.97836	1.20208	0.132647	17992	0.0174219	1.02655	0.269519	175.69	9.64	731.12	3302811
189	2010	新乡市	1.65765	2.16123	1.09807	0.986669	1.17456	0.132944	21196	0.0183118	1.01792	0.285012	190.65	9.64	739.21	3881468
189	2011	新乡市	-0.691926	2.19584	1.00888	1.03061	1.16523	0.135169	26198	0.0224452	0.758371	0.463862	210.41	10.09	742.55	4616064
189	2012	新乡市	-0.399952	2.18727	1.0462	1.04637	1.1409	0.149097	28598	0.0246799	0.852168	0.507579	228.42	10.38	747.97	5403530
189	2013	新乡市	4.77132	1.96229	1.08913	0.982424	0.979863	0.151612	28258	0.0255493	0.883953	0.802181	226.867	10.43	730.82	5632319
189	2014	新乡市	1.02835	1.95451	1.1353	0.964877	0.989628	0.145728	33699	0.027833	0.96034	1.1678	226.888	9.62	727.59	6437764
190	2009	信阳市	-1.01841	2.40674	1.80522	1.10785	1.29888	0.16509	13780	0.00697155	0.923732	-1.89055	55.92	5.25	440.61	3737515
190	2010	信阳市	3.63597	2.40763	1.8219	1.11265	1.29499	0.159145	16936	0.010126	0.944701	-2.72569	61.65	5.3	461.73	4329778
190	2011	信阳市	-0.82146	2.39755	1.97079	1.10751	1.29004	0.177154	20603	0.014365	0.837243	-2.86403	62.33	5.48	465.12	5119518
190	2012	信阳市	5.45189	2.40218	2.10186	1.10701	1.29517	0.198316	22347	0.0157263	0.85701	-2.35689	65.09	5.56	453.76	5926300
190	2013	信阳市	2.20134	2.33258	1.28317	1.06545	1.26713	0.192822	18386	0.0162864	0.915328	-1.44843	83.1693	2.75	542.79	6747648
190	2014	信阳市	1.13001	2.32439	0.718919	1.05263	1.27176	0.190842	27490	0.0167002	0.98056	-1.69792	86.2264	5.79	474.72	7783548
191	2009	徐州市	-0.854707	2.41122	0.666829	1.08719	1.32402	0.10733	25100	0.019935	0.679692	0.972324	131.24	10.5	850.6	8059882
191	2010	徐州市	1.67201	2.39616	0.677688	1.07236	1.3238	0.110708	34084	0.0228092	0.69652	1.87073	123.45	7.89	864.1	9569888
191	2011	徐州市	-0.891104	2.39545	0.712429	1.10789	1.28756	0.127896	41407	0.0260025	0.61972	2.29879	134.9	8.25	867.45	11418882
191	2012	徐州市	2.51134	2.38865	0.787466	1.11012	1.27853	0.131965	46877	0.0266064	0.668701	2.41694	116.93	10.09	879.77	13124990
191	2013	徐州市	6.45258	2.2158	1.83419	1.11513	1.10066	0.134273	44050	0.0206235	0.696631	2.61431	135.379	11.49	894.26	14959079
191	2014	徐州市	0.90154	2.23497	1.77501	1.11913	1.11584	0.13333	57655	0.0204962	0.739651	2.21738	134.088	13	869.97	20991974
192	2009	许昌市	-0.472995	2.19351	0.993117	1.10858	1.08493	0.088693	26227	0.0111661	0.599932	0.684433	66.69	12.95	971.2	2970141
192	2010	许昌市	2.39878	2.21997	0.96265	1.11785	1.10212	0.0890505	30536	0.0107036	0.62998	0.162437	70.14	12.99	980.06	3493229
192	2011	许昌市	0.750387	2.20674	1.03226	1.09551	1.11124	0.0946063	36924	0.0142382	0.564623	0.47056	69.1	13.29	988.91	4149432
192	2012	许昌市	1.90046	2.22992	0.985435	1.12528	1.10463	0.103946	39947	0.0161057	0.546791	0.734374	69.78	14.34	989.21	4823804
192	2013	许昌市	2.41078	2.09647	1.30014	1.05441	1.04206	0.107885	37626	0.0172471	0.730265	0.864892	68.1323	14.48	998.86	5491919
192	2014	许昌市	1.1556	2.03091	1.43788	0.979536	1.05137	0.105966	48471	0.0175604	0.784401	1.13759	69.3217	15.01	1003.9	6189020
193	2009	雅安市	-0.917235	2.32402	2.39593	1.11405	1.20997	0.342223	15710	0.00775679	1.39749	-1.35551	319.92	5.74	101.39	842609
193	2010	雅安市	5.12797	2.33338	2.39924	1.12302	1.21036	0.270443	18787	0.00817732	1.29361	-0.7801	245.32	6.15	101.23	970751
193	2011	雅安市	-1.25005	2.32518	2.60125	1.15156	1.17362	0.231419	23147	0.00663338	0.873878	-0.00514802	252.5	6.37	103.52	1139674
193	2012	雅安市	5.52999	2.28448	2.62826	1.13219	1.15228	0.23365	26157	0.006471	0.798248	0.188691	263.05	4.56	104.02	1319200
193	2013	雅安市	-0.463956	2.33592	3.05262	1.16173	1.17419	0.624617	26622	0.00166583	0.678097	1.0168	270.357	4.74	104.33	1463152
193	2014	雅安市	1.19976	2.3465	2.94322	1.16603	1.18048	0.675043	30052	0.00274188	0.864651	1.12869	281.635	5.43	104.47	1777624
194	2009	烟台市	0.42741	1.96898	1.70546	0.855505	1.11348	0.0670035	52683	0.0200141	0.600297	1.41278	207.87	15.31	474.32	12151521
194	2010	烟台市	5.73192	1.98946	1.66008	0.876965	1.11249	0.0743072	62254	0.0175251	0.620829	1.79103	224.83	16.96	473.69	14126854
194	2011	烟台市	1.09862	1.97955	1.6644	0.90888	1.07067	0.0830542	70380	0.0171931	0.587711	1.93276	224.72	18.56	474.15	16570800
194	2012	烟台市	-0.00554286	1.95908	1.73219	0.907912	1.05117	0.090293	75672	0.0167852	0.576349	2.0062	240.61	18.89	473.08	19013507
194	2013	烟台市	-0.681213	2.07507	1.52232	0.938853	1.13621	0.096501	86235	0.0174415	0.630259	2.06755	255.895	17.86	470.09	21586797
194	2014	烟台市	1.08706	2.08974	1.51663	0.948775	1.14096	0.0957774	85795	0.0180877	0.683273	1.8753	265.064	18.48	471.71	24167527
195	2009	延安市	-1.2769	2.2	6.03881	1.02411	1.17589	0.215492	33538	0.000343163	0.765495	-1.30006	109.41	3.83	61.43	946603
195	2010	延安市	4.72262	2.1809	6.40635	0.993284	1.18761	0.217643	40621	0.000273758	0.818285	-0.747687	104.59	3.88	62.16	1118144
195	2011	延安市	-0.491108	2.13906	7.00913	0.964412	1.17465	0.201029	50807	0.000881736	0.732217	-0.394363	105.1	4.11	62.91	1297432
195	2012	延安市	2.90859	2.1344	7.45512	0.960155	1.17425	0.207897	57876	0.000989048	0.686788	-0.769938	123.39	4.2	63.56	1517367
195	2013	延安市	1.9862	2.24472	8.29124	1.0783	1.16642	0.217614	56896	0.000361095	0.851684	0.397867	112.443	4.6	64.2	1714572
195	2014	延安市	1.50226	2.31641	7.80121	1.13964	1.17677	0.223948	62714	0.00062029	0.937887	0.123127	110.055	4.88	63.27	1931804
196	2009	盐城市	0.111908	2.28864	1.05459	0.949785	1.33885	0.107738	23607	0.0371779	0.782606	0.827838	68.53	7.72	478.65	6448130
196	2010	盐城市	1.18628	2.26266	1.0785	0.947472	1.31518	0.125129	31640	0.0370078	0.810649	0.607992	69.49	8.27	480.86	7664917
196	2011	盐城市	-0.794862	2.25703	1.08858	0.946094	1.31094	0.14694	38222	0.0383738	0.572642	1.24947	67.38	9.7	483.56	8950904
196	2012	盐城市	2.59959	2.25847	1.10106	0.953174	1.3053	0.151755	43172	0.0425285	0.622072	1.61622	66.43	9.84	484.56	10231991
196	2013	盐城市	5.62515	2.03862	1.91311	0.919216	1.1194	0.159867	42178	0.0271879	0.638093	1.5987	66.6315	10	485.37	11633806
196	2014	盐城市	0.921869	2.0375	1.93245	0.918803	1.1187	0.157264	53115	0.0167569	0.717317	1.80336	67.6886	13.8	489.36	13126983
197	2009	扬州市	0.453066	2.15728	1.1822	1.05293	1.10435	0.0856534	40418	0.0833345	0.573111	1.56487	165.71	11.97	691.59	6125862
197	2010	扬州市	4.38606	2.13924	1.17554	1.05651	1.08273	0.0904587	49786	0.0763879	0.597379	2.16098	168.89	13.16	696.59	7261249
197	2011	扬州市	-0.383273	2.13154	1.24734	1.04961	1.08193	0.100511	58950	0.0503688	0.560935	2.92924	169.07	9.06	698	8537440
197	2012	扬州市	2.59613	2.15857	1.26041	1.05222	1.10635	0.0970961	65692	0.0458165	0.608089	3.17663	182.91	9.63	695.52	9739689
197	2013	扬州市	12.8785	1.7571	2.91259	0.907802	0.849298	0.0981785	70696	0.0367238	0.622747	3.30405	177.723	10.09	697.68	11068789
197	2014	扬州市	1.62976	1.68772	2.91024	0.875283	0.812438	0.0994419	82654	0.0230307	0.653521	3.34906	175.493	10.21	699.95	11280986
198	2009	阳江市	-0.282924	2.40486	1.84528	1.04377	1.36109	0.107415	22130	0.0225759	0.454217	1.11062	22.58	4.46	346.91	3053773
198	2010	阳江市	4.44879	2.40454	1.76462	1.04641	1.35813	0.101467	26694	0.0214785	0.514512	1.46592	21.83	4.56	355.9	3719079
198	2011	阳江市	-0.57724	2.36453	1.53304	1.04286	1.32167	0.105699	31490	0.019663	0.522491	1.09297	52.55	7.88	357.76	4401076
198	2012	阳江市	-0.867827	2.315	1.67249	1.02348	1.29152	0.116007	36096	0.0108437	0.545271	1.03592	25.33	9.04	355.08	4670114
198	2013	阳江市	2.3748	2.17917	0.879474	0.963469	1.2157	0.10992	36485	0.00969384	0.57573	1.43473	28.1761	9.5	358.38	5272893
198	2014	阳江市	0.987697	2.22243	0.884564	0.987226	1.2352	0.105776	46938	0.00615502	0.566524	1.35417	30.9468	9.98	363.79	5318994
199	2009	阳泉市	-0.314513	1.98895	10.6444	0.940165	1.04878	0.140428	26383	0.00847871	0.695315	-0.0904857	54.81	7.93	285.05	1494460
199	2010	阳泉市	4.09868	1.95786	11.0783	0.931595	1.02626	0.138797	31898	0.00582255	0.694894	0.429788	79.18	8.41	286.17	1604652
199	2011	阳泉市	0.190993	1.94269	11.5744	0.949071	0.993623	0.134513	38500	0.0216356	0.597647	0.112186	81.54	8.48	287.61	1883464
199	2012	阳泉市	5.78273	1.95199	12.3574	0.966155	0.985833	0.147103	43702	0.0246177	0.555395	0.865834	90.83	8.59	289.06	2176433
199	2013	阳泉市	-0.60276	1.97446	13.9851	0.978804	0.995656	0.141151	46001	0.0264082	0.793621	1.24747	93.1123	8.65	290.46	2467028
199	2014	阳泉市	0.981498	2.06372	13.8797	1.02618	1.03754	0.140943	44382	0.0274691	0.839046	0.537494	103.506	8.75	291.42	2762979
200	2009	伊春市	-2.00037	1.73828	17.7018	0.5087	1.22959	0.297434	13530	0.0109632	0.59281	-0.369288	19.5	8.43	38.86	476580
200	2010	伊春市	3.68073	1.70691	25.3379	0.498102	1.20881	0.314786	15924	0.0211563	0.758586	-0.107595	16.12	11.94	38.75	564975
200	2011	伊春市	-0.448835	1.71337	27.9368	0.49705	1.21632	0.343491	18142	0.0228517	0.701252	0.888188	17.76	9.68	38.54	662006
200	2012	伊春市	4.74732	1.81193	26.8146	0.556581	1.25535	0.360062	20686	0.01372	0.83878	0.916291	8.82	9.88	38.22	765165
200	2013	伊春市	-1.29318	1.79746	38.3901	0.52717	1.27029	0.349869	23129	0.0139943	0.901587	1.42256	8.68506	11.17	37.61	866507
200	2014	伊春市	0.742149	1.82111	38.2608	0.536159	1.28495	0.402007	20885	0.00227234	0.517961	0.528698	8.68852	11.74	37.19	979495
201	2009	宜宾市	1.13899	2.23369	0.986239	1.13655	1.09714	0.170811	16163	0.00188141	0.565623	-0.407205	39.81	2.91	403.08	2542934
201	2010	宜宾市	-0.00886247	2.18615	1.09374	1.09357	1.09258	0.16457	19499	0.00310051	0.613433	0.361819	40.81	3.23	406.16	3160876
201	2011	宜宾市	0.0114716	2.12396	1.16446	1.08099	1.04297	0.164396	24424	0.00289297	0.542762	0.0148097	41.04	3.41	409.1	3741553
201	2012	宜宾市	1.29363	2.15825	1.14595	1.10649	1.05176	0.176249	27865	0.00229417	0.59194	0.148332	43	5.38	411.85	4345833
201	2013	宜宾市	-1.16862	2.23642	0.988914	1.11536	1.12106	0.190208	24416	0.0020653	0.67788	0.603092	43.641	5.48	414.77	4972427
201	2014	宜宾市	0.987989	2.24733	0.983627	1.10997	1.13736	0.192211	32318	0.00214862	0.768774	0.581008	44.2558	4.17	417.67	6003863
202	2009	宜春市	-1.04249	2.37971	0.710381	1.10137	1.27834	0.197827	12769	0.0318025	0.728953	-0.671418	55.97	3.65	294.56	2261011
202	2010	宜春市	3.70599	2.33941	0.744425	1.10119	1.23822	0.197251	16075	0.0275192	0.76544	-0.310518	60.39	5.76	298.85	2665185
202	2011	宜春市	1.6163	2.20692	1.08567	1.04554	1.16138	0.199647	19823	0.0251789	0.657426	-0.204618	61.49	6.16	303.63	3097570
202	2012	宜春市	4.705	2.23717	1.0876	1.058	1.17917	0.215819	22855	0.024015	0.580176	-0.0375122	61.96	6.78	306.98	3543572
202	2013	宜春市	3.80297	2.17714	0.957422	0.906982	1.27015	0.219793	23998	0.0233877	0.810757	0.364086	76.101	7.05	309.65	4048334
202	2014	宜春市	0.086951	2.17442	1.22947	1.0105	1.16392	0.227653	27764	0.023895	0.8896	0.631515	75.0806	7.07	319.06	4573288
203	2009	益阳市	-0.560289	2.17667	2.60228	1.03498	1.14169	0.165826	14071	0.0106055	0.597194	-0.728952	58.54	4.63	387.48	2231079
203	2010	益阳市	4.19117	2.26484	2.2065	1.09736	1.16748	0.163913	16839	0.00937699	0.619745	-0.107051	60	4.62	392.26	2607055
203	2011	益阳市	1.06641	2.27705	0.746307	1.04924	1.22781	0.161926	20496	0.00874223	0.544045	0.190228	61.04	6.02	388.59	3068680
203	2012	益阳市	1.35166	2.27002	0.783956	1.05787	1.21215	0.168821	23572	0.00881887	0.612716	0.391745	59.24	6.15	391.11	3537694
203	2013	益阳市	-0.508088	2.26115	0.738237	1.05681	1.20433	0.178644	23399	0.00922844	0.750024	0.727951	61.3646	6.21	389.64	4027644
203	2014	益阳市	0.875821	2.2361	0.755882	1.05736	1.17874	0.188818	28596	0.0101989	0.822443	0.697896	65.3311	6.2	392.22	4541763
204	2009	银川市	-0.0940364	2.58357	3.92861	1.22244	1.36113	0.125398	34453	0.00357739	0.851171	1.20878	401.36	17.44	162.79	1854756
204	2010	银川市	2.24215	2.59119	3.98833	1.22525	1.36594	0.155852	41520	0.00385438	0.843082	1.1881	438.78	17.42	175.96	2251415
204	2011	银川市	-0.49543	2.59864	4.07671	1.22905	1.3696	0.14924	48964	0.0119488	0.730293	0.800048	478.3	16.99	179.76	2744705
204	2012	银川市	6.73142	2.66779	0.462096	1.24446	1.42333	0.162255	56528	0.00375732	0.785189	0.892076	493.24	18.05	185.29	3160226
204	2013	银川市	-0.532671	2.67891	0.480383	1.25127	1.42764	0.171084	74510	0.00608167	0.87817	1.44889	535.742	17.77	191.28	3480615
204	2014	银川市	7.50318	2.54052	14.0317	0.968213	1.57231	0.190047	65942	0.00290223	0.98797	1.45051	477.082	17.69	217.17	3824721
205	2009	营口市	0.439021	2.32534	1.03667	1.01359	1.31174	0.133055	34104	0.0431232	0.953815	0.317897	55.17	7.99	435.1	2114411
205	2010	营口市	8.41905	2.35547	0.958707	1.04699	1.30849	0.136953	41452	0.0568398	0.980461	0.726426	70.79	7.89	449.31	2497516
205	2011	营口市	3.37318	2.17177	1.32388	0.94484	1.22693	0.149557	50220	0.0567411	0.743715	0.658587	70.58	7.88	449.16	2942074
205	2012	营口市	5.12452	2.19471	1.3047	0.964893	1.22982	0.160032	56583	0.055215	0.785625	0.594428	90.89	7.99	448.45	3414104
205	2013	营口市	-0.579166	2.26122	1.00984	1.02061	1.2406	0.163741	64941	0.0536072	0.840115	1.00158	94.7914	7.84	443.55	3892107
205	2014	营口市	0.660575	2.29031	0.979152	1.01482	1.27549	0.14207	63234	0.0556238	0.751098	0.816771	95.3622	7.78	445.04	4365120
206	2009	永州市	1.39054	2.36149	2.0851	1.13812	1.22336	0.193032	12471	0.0357393	0.937665	-1.27458	41.34	5.2	261.42	2035980
206	2010	永州市	0.316087	2.33801	2.09101	1.14072	1.19729	0.188248	14874	0.033972	1.08459	-0.783312	41.11	4.88	272.11	2424079
206	2011	永州市	-0.678007	2.25613	2.15296	1.09412	1.16201	0.191873	18168	0.0306582	0.627535	-0.316396	39.8	5.31	281.28	2851609
206	2012	永州市	4.32889	2.27263	2.25289	1.09554	1.17709	0.207629	20239	0.0321632	0.539173	-0.211603	40.23	5.56	270.89	3293356
206	2013	永州市	-0.734783	2.27088	2.68225	1.09803	1.17285	0.21918	18868	0.0324247	0.636666	0.281479	39.8522	5.96	279.7	3748833
206	2014	永州市	1.09489	2.27479	2.59668	1.09564	1.17915	0.233558	24295	0.035394	0.930155	0.406152	39.4928	6.01	283.44	4232660
207	2009	榆林市	3.4336	2.34186	2.28403	1.15105	1.19081	0.13137	38906	0.00184035	0.652937	-1.69397	38.91	8.58	82.41	1652140
207	2010	榆林市	8.05998	2.33633	2.34744	1.16737	1.16896	0.135022	52480	0.000735157	0.629291	-1.52908	40.3	9.38	83.64	2035080
207	2011	榆林市	-0.541771	2.33942	2.50918	1.14906	1.19036	0.137915	68358	0.000574495	0.518738	-1.04786	36.12	8.67	85.06	2322537
207	2012	榆林市	3.83592	2.33539	2.82666	1.13998	1.19541	0.1494	79587	0.000706268	0.559565	-1.26242	41.92	8.94	85.95	2702000
207	2013	榆林市	3.87296	2.3904	2.36666	1.19861	1.1918	0.148316	75511	0.000448901	0.560019	-0.481207	42.8966	10.29	86.51	2986200
207	2014	榆林市	1.13548	2.41359	2.26501	1.17427	1.23931	0.144944	86482	0.00152678	0.478158	0.209677	44.5265	15.34	85.79	3747362
208	2009	玉林市	-0.953519	2.33216	2.19723	1.04352	1.28864	0.140761	12032	0.00483225	0.650493	-0.67707	29.03	7.03	508.97	2629183
208	2010	玉林市	9.26214	2.32696	2.15554	1.03112	1.29584	0.153969	15011	0.00392909	0.732589	-0.407082	20.49	7.73	525.46	3072422
208	2011	玉林市	-0.0719195	2.31025	2.2224	1.0344	1.27585	0.156607	18501	0.00373565	0.744574	-0.314519	21.98	8.23	533.45	3628098
208	2012	玉林市	5.38163	2.32943	2.39819	1.05772	1.27171	0.174808	19822	0.00107165	0.879624	-0.162714	22.28	8.86	539.05	4228255
208	2013	玉林市	0.594528	2.22929	0.931025	0.99878	1.23051	0.172677	17096	0.00137458	0.795681	0.245575	23.3871	8.8	546.54	4829090
208	2014	玉林市	0.847429	2.21614	0.89547	1.02418	1.19196	0.174138	23784	0.00135751	0.8375	0.469297	24.6017	8.89	552.05	5457089
209	2009	云浮市	-0.561774	2.02625	1.34154	0.889014	1.13724	0.140903	14276	0.0140962	0.697215	-0.783394	26.74	2.09	354.54	1179104
209	2010	云浮市	3.84971	2.00564	1.33238	0.869013	1.13662	0.172773	16391	0.013096	0.779742	-0.557002	23.3	2.84	363.49	1369733
209	2011	云浮市	-1.12604	2.01069	1.30879	0.936883	1.07381	0.16034	20302	0.0119888	0.734166	-0.119007	31.04	2.95	367.81	1675781
209	2012	云浮市	0.336682	2.02984	1.267	0.945613	1.08422	0.176065	22539	0.0122907	0.857918	0.00694447	24.18	3.01	368.9	1803112
209	2013	云浮市	1.4157	2.04144	1.31473	0.885784	1.15565	0.181113	20769	0.0111856	1.035	0.502871	25.6114	3.06	372.95	2040181
209	2014	云浮市	1.28462	2.03557	1.37721	0.868365	1.1672	0.200515	27252	0.00982729	0.98835	0.464208	36.533	3.01	377.93	2684934
210	2009	运城市	0.535414	2.11283	1.05826	0.897404	1.21542	0.143266	14306	0.00398071	0.665968	-0.453501	36.49	4.05	355.14	3281631
210	2010	运城市	0.699965	2.06538	1.05854	0.895604	1.16978	0.162496	16175	0.00443818	0.708922	-0.390059	36.2	5.04	355.18	3546543
210	2011	运城市	-0.73267	2.07823	1.00175	0.889407	1.18882	0.162799	19733	0.0124485	0.653175	-0.307291	35.28	5.12	364.35	4176138
210	2012	运城市	1.90101	2.10094	1.02087	0.88695	1.21399	0.180264	20628	0.0119581	0.773729	-0.00869991	39.81	6.3	366.31	4831791
210	2013	运城市	0.159251	2.26056	0.803288	0.980856	1.27971	0.201002	21841	0.000722463	0.884883	0.294074	88.8017	8.7	368.37	5521189
210	2014	运城市	1.24797	2.20832	0.89013	1.00255	1.20576	0.198688	22940	0.000846703	1.00085	0.417076	81.7098	10.31	370.38	6262424
211	2009	枣庄市	-1.31263	2.27442	6.23818	1.10817	1.16625	0.0844804	32698	0.0123463	0.484762	0.6833	53.06	7	847.67	3589650
211	2010	枣庄市	4.78497	2.26886	6.27622	1.11753	1.15133	0.0946764	36839	0.011621	0.528751	1.19361	54.75	7.88	856.96	4228513
211	2011	枣庄市	-0.216619	2.21091	6.33721	1.16928	1.04163	0.102674	41746	0.00482952	0.527492	1.24935	55.66	8.51	863.86	4960045
211	2012	枣庄市	7.99746	2.1642	6.70352	1.17551	0.988693	0.109921	45262	0.00525637	0.613427	1.32815	54.27	10.41	865.29	5682365
211	2013	枣庄市	1.435	2.20615	0.71764	1.19288	1.01327	0.113515	46228	0.00527883	0.676383	1.60387	57.0833	10.5	867.76	6450797
211	2014	枣庄市	0.658905	2.22924	0.745789	1.19012	1.03912	0.109693	51890	0.00324026	0.722179	1.3899	63.5235	10.39	879.34	7266823
212	2009	湛江市	-0.862842	2.42649	1.82484	1.03156	1.39492	0.106573	16647	0.00172732	0.339965	-0.491112	85.22	10.26	611.93	5599430
212	2010	湛江市	3.50627	2.41616	1.83426	1.03243	1.38374	0.109351	20081	0.00173078	0.321358	-0.0565604	114.74	10.49	588.11	6797917
212	2011	湛江市	-0.344076	2.42729	1.87009	1.04613	1.38116	0.109876	24163	0.00197118	0.290902	-0.199255	102.97	10.32	598.89	8055948
212	2012	湛江市	3.90691	2.43076	1.93881	1.05668	1.37408	0.117322	24531	0.00294843	0.307639	0.0421456	94.28	15.4	589.25	8613303
212	2013	湛江市	0.353805	2.43665	1.21854	1.04161	1.39504	0.128855	25622	0.00390171	0.386201	0.293942	95.2363	6.11	606.46	10107043
212	2014	湛江市	1.14903	2.43578	1.2888	1.04924	1.38654	0.123742	31420	0.00408232	0.451867	0.404243	93.3431	6.41	617.6	11620971
213	2009	张家界市	0.841078	2.38454	2.33297	1.19303	1.19151	0.228811	13517	0.00974994	0.553383	-0.917926	77.96	5.83	173.68	699382
213	2010	张家界市	3.73766	2.38675	2.29976	1.18936	1.1974	0.227193	16238	0.00993083	0.592362	-0.74772	76.29	6.77	173.13	830351
213	2011	张家界市	0.697843	2.3975	2.19414	1.1434	1.2541	0.229403	20082	0.0089976	0.487058	-0.615483	120.86	7.17	177	978713
213	2012	张家界市	0.546139	2.42323	2.19446	1.16756	1.25568	0.238455	22658	0.00985141	0.370436	-0.391454	71.37	8.32	178.78	1127076
213	2013	张家界市	-1.05699	2.42711	2.62065	1.15567	1.27144	0.240381	21383	0.0111733	0.576605	-0.192319	69.8537	9.13	179.6	1240053
213	2014	张家界市	1.15869	2.42834	2.60278	1.12185	1.30649	0.28497	27051	0.0121236	0.611918	-0.124195	69.2621	7.26	180.87	1572559
214	2009	张家口市	-1.59019	2.39779	0.716993	1.11684	1.28095	0.193954	18948	0.00687051	0.821502	-0.643174	96.97	13.08	125.38	2743957
214	2010	张家口市	5.11227	2.40899	0.663304	1.14858	1.2604	0.188047	22517	0.00688369	0.935069	-0.655184	96.67	13.8	126.37	3244529
214	2011	张家口市	0.299491	2.46537	0.634369	1.17632	1.28904	0.206967	25649	0.0105226	0.864546	-0.372634	96.45	14.41	126.76	3820468
214	2012	张家口市	7.50464	2.52363	0.616435	1.1861	1.33752	0.216093	28139	0.0127182	0.942869	-0.0202724	97.14	14.7	127.03	4395960
214	2013	张家口市	-1.33305	2.53289	2.36111	1.19605	1.33684	0.223858	28201	0.0128165	0.96578	0.389126	33.7139	15.79	126.61	4997744
214	2014	张家口市	0.880521	2.54196	2.47039	1.21715	1.32481	0.244418	30540	0.0147935	1.03931	0.814386	99.1208	15.07	127.07	5622033
215	2009	漳州市	-0.86973	2.0323	1.51454	0.809605	1.2227	0.102487	24619	0.0318905	0.491681	0.491197	120.32	13.74	366.48	4002101
215	2010	漳州市	4.29004	2.02926	1.50748	0.803501	1.22576	0.103107	29769	0.0324379	0.585099	1.08942	125.94	13.78	370.05	4726326
215	2011	漳州市	0.702784	2.01827	1.47998	0.822707	1.19557	0.103172	36641	0.0316217	0.60833	1.33722	125.71	14.17	372.04	5635127
215	2012	漳州市	6.27432	1.93057	1.69777	0.771271	1.1593	0.109909	41433	0.0277316	0.715674	1.20811	129.44	14.41	361.83	6610842
215	2013	漳州市	-0.591678	2.05231	1.36619	0.878864	1.17345	0.117286	45726	0.0257812	0.76621	1.82787	135.048	14.88	389.88	7463641
215	2014	漳州市	1.2458	2.06539	1.34353	0.889539	1.17585	0.109523	50685	0.0247808	0.830629	1.70413	139.777	19	386.19	6921977
216	2009	长春市	-0.410467	2.47063	1.02509	1.07642	1.39421	0.107425	37753	0.0152216	0.804458	0.899091	475.11	12.41	367.16	10893752
216	2010	长春市	4.65251	2.45651	1.04394	1.06745	1.38905	0.115028	43936	0.0139016	0.792344	1.21081	481.93	15.09	368.32	12867475
216	2011	长春市	-0.717774	2.4608	1.03978	1.069	1.3918	0.129571	52649	0.0121753	0.588702	1.34844	494.29	16.21	369.72	15158537
216	2012	长春市	5.34223	2.49406	0.98906	1.10231	1.39175	0.124648	58691	0.0519348	0.689065	1.4688	512.17	17.79	367.36	17396426
216	2013	长春市	1.68426	2.39691	1.07803	1.09197	1.30494	0.126513	66443	0.0541054	0.65109	1.68552	533.842	18.58	365.3	19700410
216	2014	长春市	1.02661	2.40744	1.064	1.09147	1.31596	0.126504	70891	0.0574692	0.701251	1.73435	549.406	19.44	366.39	22175471
217	2009	长沙市	5.12985	2.41063	0.897341	1.06036	1.35027	0.0838723	56620	0.0370624	0.652051	1.6919	771.91	14.48	551.31	15249091
217	2010	长沙市	9.00942	2.3807	0.952038	1.01722	1.36348	0.0887024	66443	0.0325898	0.702118	2.16475	779.05	14.97	552.13	18645314
217	2011	长沙市	0.374755	2.35008	1.03572	1.00239	1.34769	0.0926957	79530	0.0291666	0.624673	2.28523	787.01	14.35	555.7	22016112
217	2012	长沙市	2.34472	2.37846	1.03642	1.01876	1.35969	0.0975984	89903	0.0292345	0.626877	2.54331	791.97	9.96	559.09	25217118
217	2013	长沙市	-0.469685	2.36992	0.986809	1.0135	1.35642	0.0981142	107890	0.0289832	0.64215	2.77138	865.189	10.01	560.94	28019735
217	2014	长沙市	1.05907	2.33236	1.0118	0.993546	1.33882	0.102544	107683	0.0311292	0.694681	2.80434	815.481	14.44	568.22	31620746
218	2009	长治市	0.0816992	2.24872	5.41974	1.06704	1.18167	0.145305	23558	0.00965895	0.5723	-0.225817	92.09	6.73	237.21	2447580
218	2010	长治市	4.26874	2.23814	5.86432	1.07614	1.162	0.147643	27642	0.00999774	0.609679	0.123178	112.26	6.51	238.59	2725966
218	2011	长治市	-0.314172	2.27959	5.73028	1.09369	1.1859	0.144455	36425	0.0107114	0.49803	0.281531	91.74	7.02	240.57	3210239
218	2012	长治市	1.27052	2.25509	6.49301	1.0773	1.17779	0.151909	39523	0.0132129	0.652531	0.48704	90.84	7.88	241.85	3726125
218	2013	长治市	0.432233	2.21063	8.68774	1.08284	1.12779	0.184356	39343	0.0142909	0.814884	0.93791	95.6172	5.37	243.66	4258179
218	2014	长治市	0.932941	2.23602	9.27924	1.09965	1.13637	0.183316	39196	0.0158602	0.935773	0.717322	121.347	8.9	244.08	4768848
219	2009	昭通市	1.00661	2.19332	2.32765	1.11225	1.08107	0.347937	6025	0.000639241	0.786014	-2.9625	9.9	2.51	247.62	878468
219	2010	昭通市	3.49061	2.21171	2.34105	1.12404	1.08767	0.386145	7193	0.000523334	0.938059	-2.85654	10.35	2.94	254.46	1056653
219	2011	昭通市	1.35877	2.23487	2.39212	1.11961	1.11526	0.383376	8877	0.000541975	1.04808	-2.92783	10.22	4.21	255.68	1268288
219	2012	昭通市	7.67881	2.27215	2.59389	1.1441	1.12804	0.446521	10528	0.00101818	0.759158	-3.0365	10.24	4.41	257.84	1496111
219	2013	昭通市	-0.802828	2.25767	3.11257	1.18635	1.07132	0.411623	10813	0.0014236	0.864178	-2.79065	11.2856	4.47	261.38	1698835
219	2014	昭通市	0.689303	2.2768	3.22552	1.22247	1.05433	0.493614	12480	0.000896727	0.821193	-3.8226	12.7456	4.47	264.87	1900615
220	2009	肇庆市	-0.70959	2.08461	1.32354	0.893655	1.19096	0.124052	22415	0.0703372	0.536849	-0.341537	116.58	14.81	273.35	2757848
220	2010	肇庆市	3.58672	2.05064	1.35038	0.879181	1.17146	0.117565	27836	0.0569573	0.491833	0.184505	131.56	16.19	273.16	3318891
220	2011	肇庆市	0.0873009	2.06367	1.35739	0.883347	1.18032	0.11855	33642	0.0489513	0.536109	0.673274	137.44	18.63	276.06	3897126
220	2012	肇庆市	5.80394	2.06069	1.40741	0.895213	1.16547	0.120689	36864	0.0494978	0.583037	0.86937	148.87	18.47	287.15	4333872
220	2013	肇庆市	1.85587	1.95158	1.56949	0.811678	1.1399	0.12072	38606	0.0455812	0.607069	1.1114	155.067	19.28	288.64	4931175
220	2014	肇庆市	1.14109	1.94732	1.59326	0.807378	1.13994	0.131005	45795	0.0443428	0.617176	1.1611	174.798	21.34	291.27	5598970
221	2009	镇江市	-0.595149	2.01815	1.65486	0.815661	1.20249	0.0725536	62084	0.0588379	0.604382	2.72271	321.02	16.58	701.53	4757379
221	2010	镇江市	2.53305	1.95172	1.68429	0.799114	1.15261	0.0800283	63280	0.0537982	0.667667	2.89757	319.58	17.61	703.69	5646808
221	2011	镇江市	-0.339715	1.97325	1.65008	0.830013	1.14324	0.0877808	73981	0.0492732	0.53081	3.30299	323.74	18.45	706.68	6640744
221	2012	镇江市	3.88044	1.97874	1.70086	0.832059	1.14668	0.0894326	83650	0.0529069	0.570507	3.54242	303.41	19.08	705.48	7664607
221	2013	镇江市	0.52587	2.02095	1.56882	0.890645	1.13031	0.0977791	107621	0.0644993	0.5989	3.88691	305.563	20.46	706.39	8721339
221	2014	镇江市	1.45154	1.93223	1.70664	0.856798	1.07543	0.0958806	102652	0.0244364	0.658688	3.57227	309.497	20.77	708.52	10037987
222	2009	周口市	-0.264149	2.20424	1.97755	0.966133	1.2381	0.152931	10649	0.00726934	0.648217	-1.86459	25.74	10.98	1009.08	4135903
222	2010	周口市	2.6603	2.20868	2.00638	0.982126	1.22656	0.157696	12944	0.00849902	0.66246	-2.56687	31.35	11.73	1023.79	4837538
222	2011	周口市	-0.76722	2.21	2.15743	0.967758	1.24224	0.173951	15734	0.0129744	0.605167	-2.209	30.87	10.65	1035.63	5720389
222	2012	周口市	3.56148	2.19764	2.18973	0.992443	1.2052	0.205471	17734	0.0145055	0.591357	-2.07069	31.86	11.22	1027.66	6641372
222	2013	周口市	3.02136	2.10297	0.98557	0.915107	1.18786	0.197815	15832	0.0150637	0.643089	-1.43597	28.0775	13.36	945.44	7567665
222	2014	周口市	1.21719	2.08927	1.06519	0.9037	1.18557	0.19202	22651	0.013829	0.690452	-1.77803	28.147	12.95	1034.1	8528980
223	2009	株洲市	1.10089	2.16896	1.30661	1.01743	1.15153	0.119133	27536	0.024093	0.549298	1.05828	193.09	11.17	339.48	3643919
223	2010	株洲市	4.18453	2.12432	1.31492	0.960195	1.16413	0.123074	33604	0.020884	0.633867	1.40402	176.12	17.51	347	4267634
223	2011	株洲市	1.16874	2.11825	1.26925	1.01105	1.1072	0.122676	40431	0.0197937	0.542776	1.49535	181.9	18.4	347.94	5025627
223	2012	株洲市	4.16499	2.14017	1.23164	1.03163	1.10853	0.130745	45235	0.020779	0.598106	1.6442	184.07	14.79	351.91	5799043
223	2013	株洲市	-0.202593	2.20566	1.10342	1.04854	1.15712	0.133241	48736	0.0216788	0.772189	1.99024	185.195	19.33	354.8	6602926
223	2014	株洲市	0.974228	2.20509	1.12316	1.05832	1.14676	0.135134	54741	0.023401	0.850108	2.06808	225.42	16.46	351.39	7491789
224	2009	珠海市	1.03174	1.56647	2.26818	0.581117	0.985352	0.116777	69890	0.0775933	0.395225	2.96255	989.42	32.52	603.47	4044564
224	2010	珠海市	7.47342	1.53895	2.26157	0.553015	0.985934	0.13769	80697	0.0670442	0.414982	3.22097	1032.94	32.32	612.16	4860271
224	2011	珠海市	-0.253783	1.5251	2.26664	0.562527	0.96257	0.135504	89794	0.0599911	0.453678	3.47366	1103.22	31.98	619.58	5678565
224	2012	珠海市	-1.092	1.60899	2.23304	0.5966	1.01239	0.141114	95471	0.0604748	0.523765	3.62171	1155.78	28.22	618.04	6351964
224	2013	珠海市	0.453244	1.85349	1.81106	0.792594	1.0609	0.151608	152512	0.0618831	0.578025	3.80277	1170.49	42.67	654.83	7205234
224	2014	珠海市	1.05069	1.89978	1.81153	0.801161	1.09862	0.147758	116537	0.0634651	0.607884	4.00915	1197.82	46.28	639.33	8157145
225	2009	驻马店市	0.58714	2.32623	1.76517	1.07177	1.25447	0.159347	11708	0.00634349	0.624407	-1.32535	19.36	12.62	578.88	3180542
225	2010	驻马店市	6.45557	2.32832	1.68309	1.07681	1.25151	0.163516	14117	0.00788782	0.634305	-1.8101	34.25	12.84	587.48	3766703
225	2011	驻马店市	0.0794666	2.35384	1.7732	1.07288	1.28096	0.17079	17396	0.0111883	0.600274	-1.94155	33.49	10.39	591.44	4438746
225	2012	驻马店市	4.12936	2.35202	0.658497	1.0616	1.29042	0.195831	19592	0.0123647	0.595232	-1.79087	34.17	12.52	596.17	5142427
225	2013	驻马店市	2.37659	2.18481	1.46772	0.988132	1.19668	0.199548	17210	0.0124902	0.658163	-1.70419	35.4554	12.97	594.05	5854653
225	2014	驻马店市	1.61425	2.20368	0.908072	0.963832	1.23985	0.205567	24461	0.0128421	0.71804	-1.51676	36.0754	13.01	610.34	6665669
226	2009	资阳市	1.26653	2.17527	0.797117	1.00059	1.17468	0.158486	12616	0.00129024	0.534408	-1.07564	0.584422	2.49	629.68	1773052
226	2010	资阳市	4.16717	2.16735	0.772526	0.983084	1.18426	0.153671	16644	0.00139923	0.609705	-0.39382	0.788219	3.08	629.4	2130041
226	2011	资阳市	-0.664869	2.18035	0.817495	0.996452	1.1839	0.15545	22931	0.00290094	0.544301	-0.303484	1.0518	3.74	632.83	2520225
226	2012	资阳市	5.1207	2.17575	0.834553	0.999902	1.17585	0.156433	27283	0.00351067	0.603144	-0.374137	1.40937	4.21	635.49	2934817
226	2013	资阳市	4.89097	2.09429	1.04915	0.947579	1.14671	0.150953	21546	0.0022973	0.668215	0.166159	1.8904	4.25	637.31	3365373
226	2014	资阳市	0.770394	2.18648	1.52011	0.98368	1.2028	0.15781	33592	0.00537927	0.759635	0.184356	4.53775	4.52	637.25	4071420
227	2009	淄博市	0.31037	2.01225	1.51213	0.998431	1.01382	0.0662395	54229	0.0108231	0.412878	1.37937	240.64	8.73	706.47	8605746
227	2010	淄博市	3.80736	2.03184	1.46469	1.00439	1.02744	0.0704178	63397	0.0103584	0.45031	2.01531	244.55	9.02	708.06	10056751
227	2011	淄博市	0.775253	2.05153	1.38208	1.04047	1.01106	0.0771868	72176	0.00863835	0.457047	2.17624	231.42	12.04	712.8	11866966
227	2012	淄博市	7.13616	2.03557	1.39339	1.04223	0.993337	0.0817729	77876	0.00883929	0.490082	2.15783	219.68	13.07	710.26	13636386
227	2013	淄博市	1.18225	2.00549	1.1754	1.06035	0.945143	0.0853784	89441	0.00845268	0.546786	2.53746	212.535	13.05	712.96	15681749
227	2014	淄博市	0.859668	2.02531	1.13355	1.05972	0.965589	0.084999	87531	0.00828743	0.596707	2.35048	223.995	13.58	717.55	17631802
228	2009	自贡市	-3.33337	2.31801	0.935396	1.09505	1.22297	0.133063	19256	0.000304149	0.449134	-0.531816	102.81	4.18	751.18	2041025
228	2010	自贡市	-13.8109	2.3556	0.754709	1.12441	1.23119	0.125302	23053	0.00153777	0.494168	-0.173647	94.66	5.31	745.39	2438376
228	2011	自贡市	-0.378385	2.32783	0.802003	1.11114	1.21669	0.13589	29101	0.00166493	0.420283	-0.0126136	90.6	6.07	748.19	2876747
228	2012	自贡市	-0.933634	2.32845	0.75182	1.10005	1.22839	0.145572	32787	0.00146766	0.468927	0.22162	93.19	7.25	749.74	3416729
228	2013	自贡市	1.96749	2.28087	0.790582	1.05486	1.22601	0.139714	30352	0.00138665	0.523969	0.744289	95.9236	7.2	752.64	3903612
228	2014	自贡市	1.13856	2.32132	0.771783	1.05369	1.26763	0.137227	39145	0.00126808	0.53038	1.03824	133.367	10.16	753.3	4476763
229	2009	遵义市	0.534875	2.24275	1.97818	1.10583	1.13692	0.198257	11322	0.0026263	0.483609	-0.875016	46.37	4.51	244.09	2442438
229	2010	遵义市	1	2.24609	2.00105	1.10061	1.14548	0.213694	14799	0.00216662	0.607247	-0.668161	63.55	4.42	254.91	2902470
229	2011	遵义市	0.032767	2.26059	2.0339	1.12574	1.13485	0.228597	18330	0.00187151	0.611086	-0.550781	58.42	4.4	250.94	3506184
229	2012	遵义市	13.3075	2.3056	0.730681	1.13645	1.16915	0.238254	22001	0.00153311	0.875406	0.132851	68.91	4.43	250.77	4098729
229	2013	遵义市	-0.202049	2.32316	0.677832	1.15256	1.1706	0.23144	20369	0.00313257	0.988255	0.591846	75.097	5.3	253.06	4703701
229	2014	遵义市	1.32671	2.34693	2.22326	1.16775	1.17918	0.211445	30484	0.00412639	1.09493	0.909406	85.1944	6.16	255.84	5333997
230	2009	佛山市	-0.733724	1.95088	1.625	0.82628	1.1246	0.0553809	80686	0.0265382	0.305039	5.71489	100.78	6.24	367.63	14087766
230	2010	佛山市	1.93285	1.97847	1.55292	0.844525	1.13394	0.064292	93983	0.0230559	0.304277	5.41289	106.97	6.08	370.89	16871279
230	2011	佛山市	0.00634829	1.98543	1.52225	0.871787	1.11365	0.059068	91202	0.0206293	0.293902	5.46657	118.88	8.52	374.8	19314145
230	2012	佛山市	6.63288	1.90201	1.70649	0.850385	1.05163	0.0656213	91259	0.0223346	0.321839	5.53653	121.2	9.31	377.7	20195045
230	2013	佛山市	16.2621	1.33109	2.40068	0.513083	0.818008	0.0696695	183512	0.0219247	0.340027	5.26827	123.944	8.79	381.6	22641007
230	2014	佛山市	0.980546	1.35697	2.3991	0.520464	0.836503	0.0705509	101617	0.0219024	0.35106	5.18891	121.126	8.7	385.6	24005844
231	2009	六盘水市	0.807828	2.00803	8.10148	1.01175	0.996279	0.190977	14422	0.00111593	0.569058	11.6808	23.07	6.04	321.08	1108774
231	2010	六盘水市	-15.4882	2.16482	0.766971	1.08938	1.07544	0.221951	17972	0.0024354	0.670182	11.1475	31.66	6.45	320.32	1313387
231	2011	六盘水市	4.56213	2.03094	8.41937	1.03944	0.991505	0.239004	21522	0.00306086	0.570405	10.8887	23.08	6.43	324.2	1576069
231	2012	六盘水市	8.76065	2.01911	9.55051	1.03086	0.988243	0.25463	25877	0.00767804	1.03755	9.73417	27.42	6.81	325.33	1828246
231	2013	六盘水市	-0.713341	2.08251	10.2289	1.06961	1.0129	0.248456	27142	0.0193528	1.19592	8.9768	29.4991	13.98	328.23	2092734
231	2014	六盘水市	0.904401	2.10752	10.8651	1.0775	1.03003	0.215582	36228	0.0229614	1.28151	9.532	31.1301	13.83	331.19	2613754
232	2009	眉山市	4.13911	2.18899	0.847678	1.10312	1.08588	0.178668	15509	0.0163556	0.796978	9.84239	40.36	5.08	484.37	1527188
232	2010	眉山市	15.4526	2.14514	0.916024	1.06328	1.08186	0.174788	18586	0.0163358	0.760998	9.44162	45.39	5.31	485.78	1802830
232	2011	眉山市	-0.511045	2.18492	0.766433	1.13494	1.04998	0.176503	22793	0.0155432	0.65527	9.17615	52.23	6.01	488.17	2129932
232	2012	眉山市	0.0709006	2.21849	2.35945	1.17938	1.03911	0.184839	26168	0.0162988	0.75988	9.06553	58.8	5.99	490.73	2478186
232	2013	眉山市	1.65338	2.15497	0.904423	1.0666	1.08836	0.20076	24433	0.0143936	0.853121	8.84406	63.1516	6.14	493.25	2831069
232	2014	眉山市	1.09771	2.18062	0.896992	1.09477	1.08585	0.192574	31664	0.0133235	0.962315	8.72942	65.8952	6.56	494.43	3454790
233	2009	南通市	-0.0307637	1.92321	1.65725	0.76426	1.15895	0.0826603	37642	0.0476512	0.627393	6.74029	117.21	6.86	953.21	10802211
233	2010	南通市	2.46976	1.92124	1.63981	0.772104	1.14913	0.0913962	47419	0.0393761	0.625673	6.32271	108.33	8.84	953.53	12770686
233	2011	南通市	-0.441437	1.92665	1.62232	0.776151	1.1505	0.102801	56005	0.0334554	0.582899	5.93903	97.44	14.22	955.98	14932735
233	2012	南通市	4.03076	1.96232	1.5932	0.807487	1.15484	0.112534	62506	0.0304084	0.633182	6.03965	98.54	15.88	956.38	17192728
233	2013	南通市	16.2639	1.47673	3.57331	0.740774	0.735955	0.114392	65696	0.0276772	0.654654	5.80389	99.5068	17.97	958.02	19404100
233	2014	南通市	2.06787	1.37714	3.75132	0.710209	0.66693	0.114915	77457	0.0250222	0.689298	6.2984	105.387	21.25	727.68	21660973
234	2009	齐齐哈尔市	-1.19393	2.33825	0.800588	0.823915	1.51434	0.132816	12714	0.00819463	0.506948	9.61067	88.01	6.02	134.58	3069814
234	2010	齐齐哈尔市	1.7802	2.33813	0.770858	0.816903	1.52122	0.129966	16309	0.00623339	0.564457	9.48655	87.78	6.04	133.77	3069814
234	2011	齐齐哈尔市	-0.644206	2.3651	0.744646	0.834771	1.53033	0.12835	19815	0.00489916	0.504109	8.98755	88.19	6.23	133.59	4172313
234	2012	齐齐哈尔市	-19.8571	2.3204	1.0139	1.05919	1.26121	0.224285	22139	0.0186158	0.535291	8.42924	90.09	6.3	131.64	4801662
234	2013	齐齐哈尔市	2.25817	2.3936	0.66327	0.856488	1.53711	0.0847894	22090	0.020589	0.651306	8.07069	92.0197	6.82	131.15	5447129
234	2014	齐齐哈尔市	0.889432	2.40431	0.675093	0.85898	1.54533	0.259384	23099	0.024248	0.624394	8.44519	99.0871	6.83	130.27	6184202
235	2009	厦门市	0.225479	1.80785	1.86293	0.760923	1.04692	0.154298	68938	0.0662973	0.50777	6.45305	742.66	16.82	1125.24	5661225
235	2010	厦门市	17.4317	1.76557	1.88021	0.723337	1.04224	0.148998	58337	0.0545398	0.490266	5.94152	712.89	16.61	1145.65	6850248
235	2011	厦门市	0.947753	1.73892	1.77862	0.751361	0.987555	0.15322	70832	0.0428195	0.444249	5.84934	732.6	17.96	1177.75	8002779
235	2012	厦门市	6.237	1.79772	1.72304	0.778682	1.01904	0.163637	77392	0.0355775	0.469631	5.75925	754.13	19.8	1213.73	8819062
235	2013	厦门市	0.105731	1.86925	1.40329	0.834625	1.03463	0.171211	153206	0.0374942	0.443071	5.46479	775.132	18.14	1250.99	9745064
235	2014	厦门市	1.1469	1.96128	1.32457	0.863325	1.09796	0.167478	86832	0.0369501	0.477202	5.46914	778.496	17.71	1293.32	10722833
236	2009	潍坊市	1.35756	1.95431	1.52059	0.869672	1.08463	0.0841141	30338	0.0170948	0.686593	7.80957	138.58	13.94	537.6	9679413
236	2010	潍坊市	2.42163	2.00699	1.43057	0.882762	1.12423	0.0941582	34273	0.015458	0.745476	7.64343	138.53	16.99	541.38	12148004
236	2011	潍坊市	-1.8718	2.06224	1.2932	0.939095	1.12315	0.101151	38833	0.012837	0.735216	7.42269	136.5	17.77	543.65	14259608
236	2012	潍坊市	18.8677	1.95709	1.52096	0.905081	1.05201	0.106069	43681	0.0120327	0.750892	7.31875	136.63	18.23	544.43	16135629
236	2013	潍坊市	0.101805	2.11703	1.28515	0.922381	1.19465	0.111739	50065	0.0111742	0.775883	6.97425	142.468	18.73	546.91	18303940
236	2014	潍坊市	0.62876	2.12572	1.31153	0.962858	1.16286	0.110271	51826	0.115151	0.829311	7.00151	158.27	19.3	550.28	20601093
237	2009	无锡市	-0.0775953	1.85707	1.85471	0.683597	1.17347	0.0812574	107365	0.0438151	0.478305	6.30138	242.06	22.59	972.54	15426908
237	2010	无锡市	18.0814	1.8227	1.87305	0.721571	1.10112	0.084353	92166	0.0377253	0.515363	5.2925	234.97	23.39	1008.34	18257878
237	2011	无锡市	-0.408294	1.81325	1.85428	0.713233	1.10001	0.0861423	107437	0.0320973	0.460627	4.91535	231.53	24.35	1011.37	21420168
237	2012	无锡市	2.0557	1.8083	1.88027	0.73697	1.07133	0.085703	117357	0.0332999	0.473182	4.4496	232.64	24.62	1015.93	24432385
237	2013	无锡市	3.64475	1.75453	1.9367	0.714132	1.0404	0.0881632	170978	0.0252246	0.492371	4.4039	235.898	25.06	1020.6	27599841
237	2014	无锡市	0.813163	1.7615	1.95885	0.707605	1.05389	0.0911674	126389	0.0217224	0.561925	4.92046	239.447	25.28	1031.21	26078967
238	2009	鹰潭市	1.22564	2.32695	0.736537	0.925398	1.40155	0.158919	23106	0.0294583	0.723181	8.88434	35.82	9.18	337.14	726707
238	2010	鹰潭市	18.1489	2.21172	10.088	0.860969	1.35075	0.166596	30769	0.022997	0.753871	8.7826	34.74	12.7	342.47	866240
238	2011	鹰潭市	-0.854431	2.25382	1.00892	0.896319	1.3575	0.159299	37834	0.0214153	0.647486	8.50093	39.29	13.08	334.3	1032707
238	2012	鹰潭市	1.16056	2.25079	1.07973	0.935329	1.31546	0.182619	42449	0.0219717	0.680241	8.67404	41.52	12.91	348.34	1180454
238	2013	鹰潭市	2.13166	2.07505	1.07524	0.956084	1.11897	0.181338	44278	0.0211712	0.711816	8.58093	40.6816	12.83	350.17	1337690
238	2014	鹰潭市	1.21599	2.03922	1.18146	0.973206	1.06601	0.18942	53011	0.0218044	0.764821	7.77522	47.5808	15.85	356.46	1506535
239	2009	岳阳市	4.53201	2.28363	0.830818	0.893252	1.39037	0.121787	24542	0.00985464	0.486929	9.64704	64.41	11.06	370.31	4311585
239	2010	岳阳市	15.9788	2.18835	1.1511	0.868801	1.31955	0.127105	28110	0.00803359	0.537185	9.253	65.15	9.18	374.91	5072328
239	2011	岳阳市	-2.24042	2.23667	0.997786	0.921249	1.31542	0.108353	34629	0.00619378	0.47591	8.83798	66.17	9.49	377.26	5980617
239	2012	岳阳市	0.278635	2.1674	0.913017	0.99859	1.16881	0.106741	39968	0.00648288	0.484586	8.70371	68.94	9.74	379.78	6874013
239	2013	岳阳市	-0.0637438	2.20421	0.828706	1.03651	1.1677	0.114961	43491	0.00688494	0.609873	8.47181	71.8071	10.46	376.89	782161
239	2014	岳阳市	0.918611	2.19638	0.845627	1.05319	1.1432	0.118446	47862	0.00756796	0.670626	8.41887	86.4566	10.17	379.11	9056089
240	2009	郑州市	0.440846	2.50323	0.668109	1.20055	1.30268	0.106709	44231	0.0335166	0.691878	7.60237	844.05	10.71	982.37	14347614
240	2010	郑州市	4.83076	2.48847	0.64743	1.1967	1.29177	0.105619	49947	0.0311419	0.682269	7.95476	674.36	6.19	1293.31	16780339
240	2011	郑州市	2.17673	2.37144	0.956526	1.14112	1.23032	0.113775	56855	0.0392237	0.60293	7.59193	658.45	6.35	1356.57	19871147
240	2012	郑州市	16.2227	2.27256	1.19312	1.10234	1.17022	0.126257	62054	0.0388355	0.641686	7.48774	650.99	6.07	1440.37	22898717
240	2013	郑州市	0.889294	2.23883	1.1997	1.05932	1.17951	0.131598	67485	0.0326554	0.709494	7.21422	813.445	7.42	1234.35	25864155
240	2014	郑州市	1.14787	2.25037	1.20836	1.06099	1.18938	0.135534	72991	0.0328716	0.776104	7.10907	835.189	7.83	1259.47	29136117
241	2009	中山市	2.81491	1.62749	2.04675	0.605749	1.02175	0.0747677	62304	0.0333914	0.348316	5.75171	233.99	8.7	821.44	5497615
241	2010	中山市	8.72351	1.62001	2.0362	0.604476	1.01553	0.0788096	73348	0.0261107	0.356834	5.19245	236.53	12.15	828.78	6481088
241	2011	中山市	-0.0600902	1.65495	2.00047	0.621937	1.03302	0.0877472	70014	0.020985	0.349697	5.06964	241.08	11.92	837.39	7560748
241	2012	中山市	5.48238	1.73664	1.98195	0.660751	1.07589	0.0881796	77527	0.0216749	0.366005	5.11468	238.99	4.97	852.07	8093293
241	2013	中山市	16.957	1.2064	2.51569	0.461659	0.744742	0.0896795	171359	0.0149335	0.364893	4.68035	250.753	6.79	863.73	8905506
241	2014	中山市	0.920088	1.25136	2.51004	0.477392	0.77397	0.092548	88682	0.0147996	0.320104	4.68516	256.015	5.37	874.78	9817958

## Sheet: four quadrant
code	year	id	rrc	div	sp	rv	uv	gover	eco	Fdi	Fix_cap	lnR&D	HumCap	rda	popden	market	four quadrant-div and sp	four quadrant-rv and uv
1	2009	安康市	-1.25011	2.17003	2.82373	1.11071	1.05932	0.285767	10341	0.001428	0.992078	-2.13209	27.93	4.64	129.02	935615	1	2
1	2010	安康市	5.28945	2.21062	2.67824	1.12709	1.08353	0.336851	12428	0.00114204	1.10087	-1.71085	53.48	4.66	129.31	1105348	1	2
1	2011	安康市	-0.0204274	2.26136	2.71787	1.10549	1.15587	0.311172	15477	0.00130917	0.747812	-1.44397	60.37	4.64	129.62	1293215	1	2
1	2012	安康市	6.24826	2.26656	2.8177	1.11027	1.15629	0.326584	18878	0.000890505	0.652855	-1.62924	63.47	4.81	130.03	1514906	1	2
1	2013	安康市	0.640158	2.33628	2.91185	1.09365	1.24263	0.309666	19628	0.00302751	0.706296	-0.90276	65.3584	5.05	130.98	1717183	1	2
1	2014	安康市	1.14245	2.32504	2.91653	1.09623	1.22881	0.296961	26117	0.0026704	0.785833	-0.326076	68.2364	5.01	130.1	1931831	1	2
2	2009	安庆市	-1.08004	2.39432	1.98503	1.04631	1.34801	0.18161	13811	0.0146353	0.780559	-1.03856	45.72	11.97	402.06	2879350	3	1
2	2010	安庆市	1.61954	2.38587	2.03587	1.05506	1.33082	0.163779	18604	0.0158016	0.819132	-0.558999	59.13	12.72	401.89	3386822	3	1
2	2011	安庆市	0.146228	2.39879	2.01794	1.05942	1.33937	0.176755	22893	0.0141443	0.682194	-0.572549	61.4	13.25	403.87	3974884	3	1
2	2012	安庆市	3.44263	2.3957	2.18368	1.0754	1.3203	0.180686	25592	0.015101	0.714871	-0.180389	65.51	13.68	405.03	4605585	3	1
2	2013	安庆市	1.85317	2.34667	0.826858	1.00261	1.34406	0.197234	22801	0.0194218	0.836054	1.13902	65.7809	14.73	405.84	5235890	3	1
2	2014	安庆市	1.07127	2.36328	0.826222	1.01332	1.34996	0.193911	28808	0.0105967	0.903151	1.31901	67.312	15.2	403.12	6001602	3	1
3	2009	安顺市	2.2175	2.42882	1.9344	1.17902	1.2498	0.330556	7630	0.00252956	0.370072	-0.875067	38.12	2.87	295.12	590921	3	1
3	2010	安顺市	9.09717	2.42458	1.81131	1.19399	1.23059	0.338499	10049	0.00693771	0.478029	-0.821855	41.28	3.28	301.92	700806	3	1
3	2011	安顺市	0.589846	2.35699	0.743981	1.12295	1.23405	0.353788	12468	0.0090911	0.732565	-0.54922	44.82	3.34	304.59	839290	3	1
3	2012	安顺市	5.54112	2.35085	0.779824	1.1492	1.20165	0.370914	15454	0.00920141	0.941971	-0.0519597	46.16	3.69	306.85	975255	3	1
3	2013	安顺市	0.13503	2.36965	0.80059	1.13996	1.22969	0.353121	15006	0.0114178	0.685274	0.633266	45.8508	4.73	308.21	1115197	3	1
3	2014	安顺市	1.0882	2.3869	0.755729	1.1345	1.2524	0.332312	22569	0.0118027	0.821667	1.01097	45.2897	5.12	312.92	1257942	3	1
4	2009	安阳市	-0.444918	2.13649	3.14764	1.02138	1.11511	0.108217	21578	0.00714032	0.658416	-0.27812	70.68	8.02	773.18	2925235	2	4
4	2010	安阳市	1.856	2.13491	3.1684	1.01909	1.11582	0.106913	25330	0.00774786	0.680066	-1.09244	82.36	8.26	784.3	3453246	2	4
4	2011	安阳市	0.886961	2.06927	2.94012	1.00052	1.06875	0.117411	28806	0.00652339	0.622457	-0.51235	87.51	8.59	797.05	4066655	2	4
4	2012	安阳市	2.48704	2.06555	2.71969	0.984489	1.08106	0.130711	30624	0.0126653	0.689601	-0.361747	95.9	8.7	806.58	4691060	2	4
4	2013	安阳市	0.22857	2.03783	2.21132	0.999092	1.03873	0.128756	27968	0.0137814	0.789129	-0.360003	103.458	8.43	818.82	5326857	2	4
4	2014	安阳市	1.15527	2.00547	2.26359	0.979072	1.0264	0.130751	35210	0.0146722	0.877645	-0.338109	109.956	8.62	831.56	5984567	2	4
5	2009	鞍山市	0.778094	2.20131	1.37952	0.98436	1.21695	0.102785	49301	0.0292692	0.505659	1.34192	101.89	8.2	380.49	4359517	4	4
5	2010	鞍山市	3.69227	2.24492	1.30388	1.02033	1.22459	0.0950117	58426	0.0282032	0.560357	1.52653	102.96	8.73	380.23	5141982	4	4
5	2011	鞍山市	2.29524	2.17788	1.34158	1.01305	1.16484	0.0967447	68224	0.0289613	0.5753	1.65666	106.58	8.81	379.85	6051979	4	4
5	2012	鞍山市	5.94956	2.19055	1.33124	1.04162	1.14892	0.119484	69211	0.0329939	0.676034	1.66656	107.29	8.91	378.56	7036806	4	4
5	2013	鞍山市	0.434889	2.23599	1.18815	1.01665	1.21934	0.12404	74950	0.0321645	0.70842	1.80886	107.321	9.42	377.9	8000849	4	4
5	2014	鞍山市	0.868856	2.2417	1.19534	1.02651	1.21519	0.136388	66860	0.0408999	0.799142	1.64831	104.064	9.78	376.23	8973356	4	4
6	2009	巴彦淖尔市	-1.15695	2.4806	1.54977	1.04325	1.43734	0.206873	29384	0.00643627	1.1026	-1.2632	41.41	13.32	26.9	1087932	3	1
6	2010	巴彦淖尔市	0.462943	2.44783	1.7907	1.04107	1.40677	0.204744	35463	0.00508232	0.936825	-1.15004	39.89	12.65	28.93	1242557	3	1
6	2011	巴彦淖尔市	-0.8492	2.44185	1.93656	1.09357	1.34829	0.215264	43118	0.00447277	0.88187	-1.1029	38.44	13.81	29	1516135	3	1
6	2012	巴彦淖尔市	7.1517	2.44569	2.0995	1.03023	1.41546	0.224766	48812	0.0200931	0.861898	-0.885698	40.56	13.89	28.98	1730299	3	1
6	2013	巴彦淖尔市	-1.49568	2.48832	2.61694	1.06788	1.42044	0.230321	45622	0.00604293	0.962006	-0.566188	43.8919	15.82	28.45	1944690	3	1
6	2014	巴彦淖尔市	1.01387	2.48016	2.5807	1.06076	1.4194	0.223412	51872	0.00710569	1.08505	-0.287309	48.0459	28.14	27.42	2160879	3	1
7	2009	巴中市	0.192925	2.35989	1.8505	1.06719	1.2927	0.367282	7548	0.000183372	0.781399	-1.98708	0.575801	1.88	326.14	949818	3	2
7	2010	巴中市	5.87329	2.33058	2.19417	1.08623	1.24435	0.366777	8618	0.000240476	0.899585	-1.42843	0.595345	0.74	315.43	1143100	3	2
7	2011	巴中市	1.31405	2.20963	2.6996	1.0196	1.19002	0.39814	10433	0.00152479	0.888542	-1.00878	0.59322	0.78	316.53	1354042	3	2
7	2012	巴中市	4.00753	2.23399	2.29624	1.04404	1.18994	0.429218	11823	0.00177102	1.21573	-1.62234	0.592308	0.59	317.23	1574086	3	2
7	2013	巴中市	3.9912	2.18834	2.23755	1.01469	1.17365	0.459689	10665	0.0023277	1.54831	-0.962713	0.592004	1.04	317.42	1802968	3	2
7	2014	巴中市	1.36304	2.18861	2.21221	1.01027	1.17834	0.448711	13756	0.00278987	1.85207	-0.541124	2.11694	2.54	311.64	2241153	3	2
8	2009	白城市	-0.477949	2.3441	6.45902	0.961442	1.38266	0.229457	17404	0.0125641	0.986321	-1.12439	32.29	4.64	78.92	1367440	1	1
8	2010	白城市	3.53552	2.43341	8.28471	1.01964	1.41378	0.207038	21973	0.0115292	0.674561	-1.09192	86.19	4.98	78.71	1622392	1	1
8	2011	白城市	-0.385029	2.39199	9.13316	1.00022	1.39177	0.207454	27374	0.00993123	0.621175	-0.891899	91.92	5.12	78.67	1901824	1	1
8	2012	白城市	6.69217	2.41109	2.04077	1.01099	1.4001	0.231856	30576	0.0103856	0.709397	-0.798508	95.25	5.26	77.69	2214530	1	1
8	2013	白城市	-0.625834	2.46427	2.35976	1.1013	1.36297	0.225374	34791	0.0109936	0.693508	-0.620978	96.4992	5.34	77.34	2514594	1	1
8	2014	白城市	1.01032	2.48507	2.34929	1.0978	1.38726	0.266577	34586	0.0127079	0.85566	-0.458943	99.3478	6.38	76.55	2838775	1	1
9	2009	白山市	3.61212	2.49697	0.563276	1.02945	1.46752	0.21435	27495	0.0116983	1.14035	-0.876394	27.55	5.93	74.19	1178271	3	1
9	2010	白山市	5.27899	2.47914	0.544809	1.01364	1.4655	0.231037	33524	0.020605	0.799154	-0.608989	28.14	5.87	73.61	1390834	3	1
9	2011	白山市	0.416128	2.50128	0.52971	1.06302	1.43827	0.23969	41325	0.0182091	0.771384	-0.636421	12.35	6.07	73.5	1631419	3	1
9	2012	白山市	-0.452259	2.33756	5.24511	1.00188	1.33568	0.217867	50158	0.00818457	0.781051	-0.396901	9.38	6.82	73.14	1902818	3	1
9	2013	白山市	-0.923981	2.4471	5.25352	1.06821	1.37888	0.203604	53043	0.0189475	0.752038	-0.402323	7.34854	7.06	72.71	2176159	3	1
9	2014	白山市	0.811604	2.43605	2.22648	1.06641	1.36964	0.20458	53300	0.0217835	0.830464	-0.0850698	9.1053	8.57	72.13	2442124	3	1
10	2009	百色市	-0.67075	2.33744	1.88533	1.12157	1.21587	0.246128	12423	0.00294774	1.1707	-1.96253	57.29	8.86	110.1	970959	3	2
10	2010	百色市	3.07678	2.34318	1.8957	1.14672	1.19646	0.244316	15812	0.00253975	1.13523	-1.91107	63.47	8.82	112.6	1138461	3	2
10	2011	百色市	-0.622558	2.37503	1.97014	1.18354	1.1915	0.248814	18867	0.0015198	1.00282	-2.10387	69.6782	11.45	106.43	1343369	3	2
10	2012	百色市	5.3348	2.36913	2.17991	1.18478	1.18434	0.284479	21539	0.000838076	1.21402	-1.76424	68.4	12.29	112.87	1566705	3	2
10	2013	百色市	-0.252207	2.38658	2.64961	1.20022	1.18637	0.288216	19511	0.000144863	0.998283	-0.773271	58.8292	5.3	113.71	1785984	3	2
10	2014	百色市	0.918362	2.38251	2.73174	1.22092	1.16159	0.28448	25806	0.000134382	0.975281	-0.921157	67.1068	12.16	113.81	2010582	3	2
11	2009	蚌埠市	-2.71459	2.34511	0.870699	1.03738	1.30773	0.164875	14803	0.0308874	0.668522	0.0705445	144.32	12.24	605.91	2269774	3	1
11	2010	蚌埠市	0.0941208	2.31477	0.884236	1.03651	1.27825	0.167754	17621	0.0283485	0.830183	0.668751	148.79	12.81	609.71	2698664	3	1
11	2011	蚌埠市	1.17835	2.31224	0.766273	1.07089	1.24135	0.181087	24574	0.0409893	0.834255	1.38629	141.57	13.96	614	3192848	3	1
11	2012	蚌埠市	13.5452	2.2428	10.7907	1.05487	1.18794	0.184977	27999	0.057134	0.98042	1.76522	159.63	15.41	617.96	3715134	3	1
11	2013	蚌埠市	0.118338	2.30344	0.773808	1.06274	1.2407	0.190007	27462	0.0612573	1.05262	2.01871	172.477	15.52	615.93	4248198	3	1
11	2014	蚌埠市	1.26249	2.26934	0.803022	1.04064	1.2287	0.181166	35542	0.0666399	1.08078	1.90316	164.465	15.91	623.59	5065648	3	1
12	2009	包头市	-1.03515	2.31099	1.27647	1.02115	1.28985	0.0901713	84979	0.0298781	0.691747	0.284992	379.57	14.67	79.08	6177157	3	3
12	2010	包头市	0.120675	2.27011	1.32433	0.997557	1.27255	0.0832903	94269	0.029604	0.731671	0.731965	384.45	15.76	79.16	7308066	3	3
12	2011	包头市	1.2647	2.20432	1.39439	0.985379	1.21894	0.083607	112372	0.0259969	0.718905	0.8048	304.46	16.2	79.86	8575447	3	3
12	2012	包头市	2.54935	2.17124	1.4497	0.993179	1.17806	0.0853792	125709	0.0251638	0.739976	0.9622	307.12	16.69	80.47	9529244	3	3
12	2013	包头市	-0.0349838	2.23486	1.30539	1.03319	1.20167	0.101415	155690	0.0245406	0.850507	1.41693	311.556	17.11	81.04	10773622	3	3
12	2014	包头市	0.729909	2.26996	1.26709	1.04467	1.22529	0.0972663	130676	0.0188851	0.946169	1.60988	314.448	18.16	80.56	11846690	3	3
13	2009	宝鸡市	-0.223727	2.21787	1.21409	0.972838	1.24504	0.126721	21526	0.00304768	0.792418	-0.0876308	68.39	8.06	208.91	2600973	4	3
13	2010	宝鸡市	2.98396	2.23239	1.17241	0.985773	1.24661	0.136324	26124	0.00142891	0.855682	0.368699	72.33	15.69	210.19	3045600	4	3
13	2011	宝鸡市	-1.05801	2.2267	1.18396	0.988423	1.23828	0.139261	31579	0.00294586	0.780802	0.596793	72.98	8.92	211.51	3547800	4	3
13	2012	宝鸡市	1.67655	2.21742	1.21834	1.00588	1.21154	0.148097	36826	0.00275097	0.881916	0.501667	77.73	9.01	211.9	4099347	4	3
13	2013	宝鸡市	1.3526	2.15352	1.27639	0.993856	1.15967	0.142561	40049	0.00276309	1.02298	1.19668	96.0322	9.02	212.86	4699919	4	3
13	2014	宝鸡市	1.15716	2.19802	1.21702	0.993781	1.20424	0.143406	43824	0.0298937	1.20468	0.987192	85.2814	9.18	211.87	5396667	4	3
14	2009	保山市	3.13009	2.27577	2.48512	1.03772	1.23804	0.278766	8972	0.00570211	0.758684	-3.32516	41.15	2.65	127.43	696680	3	1
14	2010	保山市	4.53189	2.32495	2.26507	1.07102	1.25393	0.237709	10469	0.00854176	0.811243	-1.97685	34.75	2.62	128.69	843578	3	1
14	2011	保山市	0.49015	2.30621	2.07634	1.05486	1.25135	0.33297	12705	0.0103134	0.833095	-1.73146	65.68	3.31	129.45	1014682	3	1
14	2012	保山市	12.1072	2.29571	1.88866	1.0395	1.25621	0.363044	15397	0.0117665	0.570901	-1.83004	39.41	3.56	130.14	1196907	3	1
14	2013	保山市	-0.881247	2.33162	1.44045	1.07084	1.26077	0.334899	17500	0.0143698	0.641109	-1.83511	43.1958	3.88	130.83	1363876	3	1
14	2014	保山市	0.966217	2.32279	1.34995	1.08723	1.23556	0.327836	19566	0.0144549	0.76624	-1.13721	45.0966	4.51	131.8	1586968	3	1
15	2009	北海市	-0.177715	2.46892	0.796612	1.07626	1.39266	0.160499	20093	0.0107846	1.01302	-0.633647	99.18	11.34	480.01	954002	3	1
15	2010	北海市	12.1416	2.41376	0.940564	1.0283	1.38547	0.158553	25412	0.0165477	1.22056	-0.760326	136.53	12.07	499.97	1079991	3	1
15	2011	北海市	1.53239	2.3471	1.10165	1.00856	1.33854	0.17045	32103	0.0114272	1.13058	-0.0607735	155.13	12.36	503.15	1272878	3	1
15	2012	北海市	3.34192	2.37578	1.04911	0.984941	1.39084	0.156519	40418	0.00520543	1.12209	-0.288277	144.58	12.82	503.75	1465082	3	1
15	2013	北海市	-1.69346	2.41948	0.854837	1.06948	1.35	0.135557	43491	0.00706331	0.884402	0.436082	97.4144	13.5	507.61	1670335	3	1
15	2014	北海市	1.24784	2.398	0.919958	1.04558	1.35242	0.122624	53603	0.0106828	0.918399	0.191338	128.766	13.83	507.34	1858142	3	1
16	2009	北京市	2.32369	2.67725	0.557638	1.09668	1.58057	0.190847	70452	0.0343907	0.39977	3.69693	463.27	7.81	759.14	53098869	3	1
16	2010	北京市	4.8637	2.6722	0.5318	1.09685	1.57535	0.192532	75943	0.0298607	0.389236	3.81887	459.4	7.91	766.44	62292986	3	1
16	2011	北京市	-0.256668	2.68988	0.534219	1.12686	1.56302	0.199683	81658	0.0273503	0.360051	4.11091	452.79	7.59	778.7	69003246	3	1
16	2012	北京市	4.30068	2.68857	0.524915	1.12022	1.56835	0.20612	87475	0.0282702	0.358881	4.26466	448.43	7.53	790.6	77028167	3	1
16	2013	北京市	-0.587726	2.70584	0.471265	1.13692	1.56892	0.214028	148181	0.0266511	0.358075	4.54009	447.659	7.72	802.11	83751191	3	1
16	2014	北京市	1.09613	2.70236	0.452178	1.13686	1.56551	0.212119	99995	0.0260106	0.352142	4.64033	445.938	7.93	812.5	96379959	3	1
17	2009	本溪市	-1.67709	2.22047	1.32833	1.07756	1.14292	0.140344	44251	0.0199452	0.493998	0.00346754	97.52	6.44	184.83	1674164	3	2
17	2010	本溪市	-0.192953	2.26441	1.23184	1.1035	1.16091	0.13538	50612	0.0231703	0.523071	0.301493	100.07	9.72	183.81	1923503	3	2
17	2011	本溪市	0.698082	2.28593	1.16025	1.12827	1.15766	0.133684	60552	0.021241	0.552553	0.716843	113.94	8.33	183.5	2262571	3	2
17	2012	本溪市	5.65194	2.30867	1.11884	1.16228	1.14638	0.157834	64459	0.0260719	0.647884	0.831887	101.85	10.79	182.13	2611582	3	2
17	2013	本溪市	0.366921	2.32252	0.920278	1.17445	1.14806	0.152807	78530	0.0262788	0.706271	0.684575	97.5772	10.94	181.07	2973592	3	2
17	2014	本溪市	1.17307	2.354	0.878367	1.1745	1.1795	0.158372	67879	0.0314818	0.755779	0.169076	140.862	10.98	180.75	3338265	3	2
18	2009	滨州市	-1.44871	1.52046	2.07184	0.606344	0.914117	0.092107	36679	0.00852748	0.533882	0.644317	127.45	16.57	399.29	3523413	4	4
18	2010	滨州市	5.51858	1.5658	2.00591	0.643899	0.921906	0.104313	41661	0.0132333	0.57113	0.985989	127.12	18.22	393.67	4311579	4	4
18	2011	滨州市	0.326315	1.63167	1.94689	0.714451	0.917224	0.110681	48326	0.036148	0.556065	1.91972	122.24	20.03	396.54	5057549	4	4
18	2012	滨州市	3.59901	1.67143	1.96787	0.726276	0.945157	0.113995	52591	0.017105	0.635266	1.91262	120.87	20.94	396.77	5814599	4	4
18	2013	滨州市	1.24965	1.78026	1.80002	0.780278	0.999986	0.116762	56433	0.00859755	0.703788	2.08408	122.183	23.07	395.07	6580427	4	4
18	2014	滨州市	0.918532	1.75364	1.84951	0.758772	0.99487	0.118498	59557	0.0103114	0.768155	1.7597	127.869	17.24	400.26	7462093	4	4
19	2009	亳州市	-1.04878	2.28461	2.31165	1.0614	1.22321	0.18545	8477	0.0184186	0.567376	-1.27381	14.76	6.41	712.84	1908172	3	1
19	2010	亳州市	2.44257	2.26816	2.35859	1.06052	1.20765	0.201531	10318	0.0213903	0.670104	-0.495562	16.18	5.93	717.41	2227566	3	1
19	2011	亳州市	-0.642019	2.28757	2.50577	1.09082	1.19674	0.221205	12868	0.0268796	0.528967	-0.919108	17.83	6.54	721.54	2625919	3	1
19	2012	亳州市	5.11323	2.27789	2.73323	1.12663	1.15126	0.247695	14642	0.0318492	0.601246	-0.50151	17.97	7.5	731.49	3036885	3	1
19	2013	亳州市	1.7813	2.3704	2.5539	1.09901	1.27139	0.260945	12498	0.0368259	0.684485	-0.104676	18.6775	8.08	755.82	3450943	3	1
19	2014	亳州市	1.21545	2.37647	2.4294	1.09064	1.28583	0.259404	17769	0.0414532	0.736619	-0.151894	18.8083	8.61	744.45	3884077	3	1
20	2009	沧州市	-3.4586	2.46646	1.53571	1.13053	1.33593	0.0874632	25719	0.00624885	0.612257	0.269043	59.9	16.57	510.57	4906937	3	1
20	2010	沧州市	1.95369	2.48213	1.63377	1.15223	1.32991	0.096742	31091	0.00699118	0.65729	0.148618	63.43	16.38	520.1	5807137	3	1
20	2011	沧州市	0.366836	2.44223	1.69124	1.16084	1.28139	0.102255	36053	0.00713616	0.591981	0.460878	66.71	17.32	522.89	6838304	3	1
20	2012	沧州市	7.4116	2.43685	1.70811	1.14867	1.28818	0.110785	38949	0.00795873	0.672683	0.772032	68.9	17.54	529.68	7879713	3	1
20	2013	沧州市	-0.998046	2.44113	1.97384	1.14008	1.30105	0.116964	39960	0.00830117	0.760755	0.858578	71.339	17.63	536.77	8862458	3	1
20	2014	沧州市	1.06769	2.45979	1.87641	1.14326	1.31653	0.12168	42676	0.00670648	0.870921	1.09939	104.809	17.78	547.47	10078974	3	1
21	2009	常德市	1.14566	2.2498	0.781563	1.0951	1.1547	0.110396	22496	0.0130241	0.371021	-0.671794	56.17	5.81	343.56	4052609	3	2
21	2010	常德市	6.68387	2.26855	0.751632	1.09262	1.17593	0.118869	26551	0.0111304	0.411124	0.116357	58.33	6.73	342.56	4694459	3	2
21	2011	常德市	-0.976724	2.26082	0.739308	1.0833	1.17751	0.123009	31644	0.0107149	0.392929	0.301648	60.28	7.3	330.88	5534547	3	2
21	2012	常德市	6.08961	2.30266	1.57281	1.09113	1.21153	0.125075	35475	0.0126536	0.4693	0.41758	62.16	9.2	332.63	6387724	3	2
21	2013	常德市	-0.169042	2.30609	1.46046	1.10063	1.20547	0.14013	37314	0.0136704	0.566974	0.683715	65.0873	10.06	334.07	7267946	3	2
21	2014	常德市	0.973984	2.31557	1.41405	1.10248	1.21309	0.144291	43215	0.0148041	0.615603	0.522097	68.6069	10.77	321.87	8197938	3	2
22	2009	常州市	-0.760251	2.01244	1.57661	0.795025	1.21742	0.0868066	70138	0.0699636	0.676514	2.48749	348.7	12.39	820.57	8915444	4	4
22	2010	常州市	3.09472	2.04498	1.51282	0.819118	1.22586	0.0924303	67327	0.0580731	0.690847	3.52724	288.96	13.27	825.25	10543943	4	4
22	2011	常州市	2.8362	2.04668	1.40275	0.917312	1.12937	0.101037	77485	0.053708	0.620851	3.87999	288.4	14.11	829.96	12361038	4	4
22	2012	常州市	-1.06063	2.02085	1.60393	0.824928	1.19593	0.0985469	85039	0.0532105	0.660365	4.46605	241.87	14.97	834.33	14133300	4	4
22	2013	常州市	3.73854	2.02677	1.52594	0.865921	1.16085	0.0958282	119151	0.0493519	0.653556	4.52665	290.525	16.05	836.94	16076257	4	4
22	2014	常州市	1.01908	2.03271	1.54592	0.869986	1.16273	0.0887271	104423	0.0301619	0.675263	4.52898	294.512	16.82	843.18	18053977	4	4
23	2009	朝阳市	1.02932	2.39734	0.75398	1.13104	1.2663	0.234412	15724	0.00966317	0.879022	10.6281	12.26	6.09	173.93	1827148	3	1
23	2010	朝阳市	4.69465	2.39705	0.766643	1.11602	1.28103	0.223571	21536	0.0111376	0.832097	9.78477	10.38	6.48	172.22	2165580	3	1
23	2011	朝阳市	0.26479	2.42716	0.614978	1.16497	1.26219	0.213187	26927	0.0110585	0.732922	9.48539	11.8	7.3	173.11	2546614	3	1
23	2012	朝阳市	14.7437	2.32703	1.71607	1.14136	1.18566	0.232144	30765	0.0123596	0.776169	9.69871	13.99	6.32	172.61	2944077	3	1
23	2013	朝阳市	-1.16551	2.38059	1.23337	1.15517	1.22542	0.228404	29496	0.0127791	0.81798	9.18274	14.5862	6.61	172.36	3350285	3	1
23	2014	朝阳市	0.974905	2.38112	1.26105	1.13602	1.2451	0.229456	33379	0.015462	0.840447	9.35069	16.0599	6.88	172.93	3760552	3	1
24	2009	潮州市	-0.612608	2.24061	0.914206	1.05185	1.18876	0.0922534	18681	0.0143893	0.339405	1.67222	57.06	11.18	831.9	2078860	4	4
24	2010	潮州市	3.68677	2.21443	0.955944	1.04234	1.17209	0.100121	21663	0.0133024	0.326832	2.08416	63.41	11.23	829.28	2445495	4	4
24	2011	潮州市	-0.115188	2.11133	0.993174	1.03711	1.07422	0.0981178	24169	0.0122578	0.307377	1.86817	67.38	11.7	835.28	2877261	4	4
24	2012	潮州市	-0.289372	2.08382	0.949676	1.0606	1.02321	0.110114	26252	0.0126376	0.317209	2.0476	66.82	11.91	841.7	3170386	4	4
24	2013	潮州市	5.20045	1.91647	1.62274	0.840024	1.07644	0.109676	29226	0.00789593	0.325021	2.40156	61.4783	2.66	849.21	3541358	4	4
24	2014	潮州市	0.871794	1.96972	1.52674	0.897968	1.07175	0.123604	31302	0.00788206	0.368156	2.333	64.0253	3.02	854.39	3958609	4	4
25	2009	郴州市	0.194565	2.36532	2.02802	1.20861	1.15671	0.155702	19059	0.0376486	0.637085	-0.447179	42.47	6.47	242.93	3494318	3	2
25	2010	郴州市	4.00859	2.39427	1.9822	1.21944	1.17483	0.148967	24015	0.0323843	0.688163	-0.161956	40.65	4.46	254.87	4083865	3	2
25	2011	郴州市	0.00625102	2.38347	1.96601	1.20848	1.175	0.163311	29305	0.0307951	0.750934	-0.0705453	40.68	10.46	256.7	4819545	3	2
25	2012	郴州市	8.11621	2.4157	1.92282	1.23251	1.18319	0.163874	32848	0.0310872	0.723931	0.0740799	41.08	11.59	263.55	5545807	3	2
25	2013	郴州市	-0.389783	2.44679	2.10716	1.23845	1.20833	0.17952	32920	0.0368261	0.87454	0.706531	42.5034	11.53	264.74	6261258	3	2
25	2014	郴州市	1.06632	2.466	2.05237	1.23925	1.22675	0.187748	39999	0.0385752	0.969017	0.564122	46.1488	11.26	268.24	7218366	3	2
26	2009	沈阳市	-0.704194	2.43879	1.02581	1.04003	1.39876	0.111487	54654	0.0865482	0.824631	1.60025	477.1	10.27	552.04	17785858	3	1
26	2010	沈阳市	5.33511	2.524	0.941561	1.08251	1.44149	0.102964	62357	0.0667041	0.824936	1.9008	484.41	11.07	554.39	20658671	3	1
26	2011	沈阳市	0.150608	2.55508	0.893268	1.10955	1.44552	0.108066	72648	0.0586075	0.773718	2.01836	517.75	11.99	556.77	24268655	3	1
26	2012	沈阳市	0.674302	2.51617	0.945618	1.11913	1.39704	0.116028	80480	0.055256	0.851999	2.03602	509.5	12.73	558.39	28022020	3	1
26	2013	沈阳市	1.76132	2.4629	0.799548	1.14187	1.32103	0.123109	98467	0.0494912	0.891785	2.27653	527.497	14.82	560.18	31860936	3	1
26	2014	沈阳市	1.03022	2.455	0.755697	1.13958	1.31541	0.128808	85816	0.0196592	0.924684	2.19216	546.927	15.92	568.3	35701083	3	1
27	2009	成都市	1.24359	2.24758	0.904865	1.01112	1.23646	0.133472	35215	0.0424165	0.894125	6.63982	517.09	12.07	940.21	19499459	3	3
27	2010	成都市	4.96471	2.21184	0.898277	1.01096	1.20088	0.140035	48510	0.0579287	0.766548	6.11085	537.38	12.07	947.14	24176000	3	3
27	2011	成都市	0.911573	2.16774	0.98973	0.998868	1.16887	0.125153	48755	0.0602367	0.721272	6.35439	556.32	12.33	959.72	28612835	3	3
27	2012	成都市	6.40624	2.17474	0.971122	0.992799	1.18194	0.120881	57624	0.0663384	0.723693	6.09275	584.37	13.43	967.99	33176664	3	3
27	2013	成都市	14.3145	2.45739	0.667644	0.947583	1.5098	0.127541	76674	0.0750726	0.713707	5.82105	590.657	13.18	979.14	37528793	3	3
27	2014	成都市	-1.54287	2.39789	0.779431	1.04115	1.35674	0.133246	70019	0.0534567	0.658311	5.95968	602.41	12.73	998.88	44688846	3	3
28	2009	承德市	-0.0825645	2.42241	0.678992	1.09526	1.32715	0.170668	22198	0.006016	0.746207	-0.141	95.54	9.26	94.04	2181967	3	1
28	2010	承德市	2.03524	2.41232	0.644901	1.10806	1.30425	0.175396	25699	0.00521048	0.845129	-0.323049	101.28	11.88	94.31	2580528	3	1
28	2011	承德市	-1.13325	2.43565	1.94099	1.14648	1.28917	0.174206	31705	0.00324974	0.722515	0.0910995	107.6	11.93	94.65	3038803	3	1
28	2012	承德市	4.0931	2.4572	2.03947	1.16866	1.28854	0.199503	33791	0.00693631	0.843331	0.0264448	109.47	12.11	95.31	3497219	3	1
28	2013	承德市	0.504296	2.49349	0.592736	1.17305	1.32043	0.205767	33653	0.00198279	0.944976	0.0931198	110.317	14.83	95.17	3925745	3	1
28	2014	承德市	0.93764	2.47314	2.20696	1.15052	1.32262	0.189431	38128	0.00682919	1.04481	0.219196	106.559	12.37	96.41	4418912	3	1
29	2009	池州市	-1.31953	2.46825	1.87471	1.11099	1.35726	0.222931	17295	0.0331749	1.04833	-1.41086	119.87	8.3	193.28	791784	3	1
29	2010	池州市	-0.0980163	2.43681	1.97688	1.09799	1.33882	0.226403	21437	0.0355896	1.18626	-0.386697	153.59	9.88	193.98	911792	3	1
29	2011	池州市	0.654973	2.42534	1.91052	1.08738	1.33796	0.236539	26345	0.0305785	0.785516	0.802218	169.15	10.52	195.15	1070963	3	1
29	2012	池州市	-1.23732	2.43996	2.11523	1.109	1.33096	0.270028	29471	0.0316453	0.897692	1.14939	184.04	10.97	195.73	1242873	3	1
29	2013	池州市	2.70773	2.45214	0.623473	1.07334	1.3788	0.282699	28534	0.0345677	0.998335	1.59388	131.927	11.06	195.73	1424834	3	1
29	2014	池州市	1.10474	2.45243	0.688931	1.10484	1.34759	0.268429	36267	0.0359075	1.04035	1.91226	130.909	11.48	194.2	1763730	3	1
30	2009	赤峰市	-1.89061	2.43143	1.81196	1.11831	1.31312	0.204916	21037	0.00376831	0.717531	-1.14586	30.26	6.13	51.01	2869997	3	1
30	2010	赤峰市	2.25438	2.44203	1.82096	1.12906	1.31297	0.202338	25059	0.00347972	0.769183	-0.808181	32.89	6.75	50.85	3367183	3	1
30	2011	赤峰市	-0.875594	2.44889	1.92001	1.13183	1.31706	0.202045	31121	0.00171882	0.82769	-0.822741	37.48	6.79	51.09	3999085	3	1
30	2012	赤峰市	2.83568	2.44746	2.02926	1.15512	1.29234	0.207488	36360	0.000453383	0.842569	-0.542845	38.7	10.66	51.23	4653329	3	1
30	2013	赤峰市	0.608422	2.51156	2.07103	1.17133	1.34023	0.206268	36340	0.000361586	0.929613	-0.210942	40.3963	13.44	51.58	5265567	3	1
30	2014	赤峰市	0.886547	2.48119	2.08492	1.17498	1.30621	0.202682	41309	0.00072882	0.619261	-0.157304	42.3143	16.07	51.74	5873891	3	1
31	2009	崇左市	0.104805	2.3713	0.749989	1.02392	1.34738	0.230177	13921	0.0132254	0.697463	-2.71618	81.97	5.17	139.17	534544	3	1
31	2010	崇左市	2.9907	2.37745	0.729529	1.02134	1.35611	0.217992	18583	0.00346183	0.78712	-2.35901	82.98	5.09	139.97	610847	3	1
31	2011	崇左市	-0.588207	2.38779	0.713374	1.01783	1.36996	0.209622	24557	0.00286703	0.749676	-2.24967	86.71	5.09	141.82	723954	3	1
31	2012	崇左市	-0.362336	2.38347	0.723705	1.04445	1.33901	0.24691	26288	0.00427598	0.904772	-2.03715	124.91	5.16	141.13	843709	3	1
31	2013	崇左市	-1.37482	2.43813	2.26552	1.09132	1.34681	0.241028	23669	0.0047732	0.771157	-1.38023	142.365	5.1	142.24	963850	3	1
31	2014	崇左市	0.970814	2.4446	2.31974	1.11387	1.33074	0.239428	31944	0.00597799	0.844419	-0.992446	156.672	8.18	143.2	1084354	3	1
32	2009	滁州市	-1.14729	2.32343	1.76544	1.04253	1.2809	0.187253	14002	0.0110579	0.910906	-0.128389	83.11	12.15	332.95	1836153	3	1
32	2010	滁州市	-1.06342	2.32477	1.83362	1.04813	1.27664	0.184169	17400	0.0111814	1.04003	0.308971	87.93	14.75	333.36	2147958	3	1
32	2011	滁州市	-0.348577	2.35781	1.86464	1.08014	1.27767	0.215461	21634	0.0268783	0.81145	1.08773	92.51	19.57	334.9	2544698	3	1
32	2012	滁州市	2.65678	2.3541	1.99555	1.07813	1.27597	0.237992	24651	0.0347957	0.90919	1.66974	103.92	24.66	334.29	2968132	3	1
32	2013	滁州市	0.761046	2.26526	0.992363	1.00212	1.26315	0.230976	24190	0.0407507	0.990462	1.86157	97.297	28.03	332.53	3384770	3	1
32	2014	滁州市	1.11051	2.27077	0.970507	1.00141	1.26936	0.221382	30562	0.0466701	1.0278	2.10367	103.532	33.17	332.65	4063976	3	1
33	2009	达州市	-0.969075	2.43106	1.72076	1.20711	1.22394	0.189759	11915	0.00178024	0.79874	-1.77901	35.15	3.48	396.34	2521162	3	2
33	2010	达州市	1.98285	2.41853	1.77169	1.21706	1.20148	0.183439	14623	0.00408258	0.734036	-1.81164	27.2	3.84	413.17	3118596	3	2
33	2011	达州市	-0.752974	2.41571	1.85908	1.21604	1.19967	0.197826	18474	0.00316344	0.649883	-1.33921	27.28	4.29	416.61	3689147	3	2
33	2012	达州市	-1.48	2.37807	2.087	1.21153	1.16653	0.211679	20685	0.00293831	0.708268	-1.23157	28.45	4.52	419.5	4296035	3	2
33	2013	达州市	2.66837	2.34635	1.56969	1.18327	1.16308	0.205523	18102	0.00234836	0.782036	-0.574783	31.0471	3.75	414.52	4933880	3	2
33	2014	达州市	0.693856	2.36303	1.41958	1.18214	1.1809	0.213202	24411	0.0027319	0.852259	-0.2498	32.2773	2.21	414.84	5926019	3	2
34	2009	大连市	-1.42263	2.15712	1.53001	0.830382	1.32674	0.108326	70781	0.0944592	0.715873	2.00344	404.9	13.53	465.09	13967483	4	3
34	2010	大连市	1.2147	2.17631	1.48417	0.836393	1.33992	0.118545	77704	0.128781	0.784754	2.34557	419.06	13.59	466.39	16397554	4	3
34	2011	大连市	1.02699	2.17339	1.47383	0.840805	1.33259	0.11949	91295	0.112811	0.744649	2.57101	433.57	13.7	468.06	19247940	4	3
34	2012	大连市	2.24668	2.19954	1.44402	0.879997	1.31954	0.127228	102922	0.110852	0.80316	2.38685	446.71	13.7	469.47	22240483	4	3
34	2013	大连市	0.830934	2.15289	1.40902	0.895024	1.25786	0.141624	129455	0.108377	0.846724	2.55021	467.075	14.48	470.38	25265048	4	3
34	2014	大连市	0.595832	2.20872	1.37551	0.904012	1.30471	0.129246	109939	0.112264	0.884797	2.25767	481.615	14.49	472.63	28284239	4	3
35	2009	大庆市	-1.86972	2.4298	5.13574	1.19987	1.22993	0.0564695	76068	0.00450821	0.355425	1.07634	231.47	19.63	132.04	5026110	1	1
35	2010	大庆市	-0.739805	2.42953	5.31981	1.20477	1.22476	0.045228	103576	0.00789842	0.357253	1.19896	229.3	20.21	131.86	5894861	1	1
35	2011	大庆市	-0.148467	2.45005	5.23448	1.2187	1.23135	0.0466363	133301	0.00710833	0.280634	1.99433	227.97	23.6	132.69	6944369	1	1
35	2012	大庆市	-1.51071	2.46952	5.41375	1.23217	1.23735	0.0452332	142067	0.007903	0.343784	2.10581	231.82	23.69	130.82	8030992	1	1
35	2013	大庆市	-1.12556	2.47708	6.6986	1.23144	1.24564	0.0442504	147756	0.00875306	0.365394	2.24692	247.735	24.88	131.29	9093853	1	1
35	2014	大庆市	0.991746	2.49173	7.21266	1.23717	1.25456	0.0438815	146518	0.0102344	0.225521	1.8589	226.112	25.51	130.07	10109134	1	1
36	2009	大同市	-5.19639	2.28676	7.67003	1.03875	1.24801	0.186352	18710	0.0105012	0.737024	-0.750529	118.66	9.59	223.4	2647366	1	1
36	2010	大同市	1.10425	2.29055	7.8424	1.03419	1.25636	0.190794	21369	0.0149411	0.77954	-0.313772	107.67	11.33	224.75	3030170	1	1
36	2011	大同市	-0.909915	2.25152	8.10356	1.05908	1.19244	0.200585	25341	0.00794361	0.788208	-0.432159	108.84	12.11	225.72	3565754	1	1
36	2012	大同市	5.17274	2.28989	8.22351	1.07546	1.21443	0.200299	27815	0.014182	0.893062	-0.233055	116.11	12.8	226.06	4136539	1	1
36	2013	大同市	-0.570751	2.30874	9.2055	1.08239	1.22635	0.241937	28707	0.0103702	1.07116	0.46815	88.8919	11.47	238.9	4712235	1	1
36	2014	大同市	0.492924	2.2599	10.907	1.06872	1.19118	0.221406	29607	0.0111248	1.07056	0.227849	88.3314	11.43	239.27	5414288	1	1
37	2009	丹东市	3.66874	2.51686	0.668044	1.08509	1.43178	0.183409	25034	0.0562006	0.809885	0.195396	113.78	9.41	159.4	2340246	3	1
37	2010	丹东市	2.13051	2.52725	0.78972	1.18378	1.34348	0.184749	29893	0.0640127	0.924538	0.472135	100.24	12.14	157.85	2775020	3	1
37	2011	丹东市	2.2186	2.46304	0.885447	1.17833	1.2847	0.177039	36841	0.0720996	0.776726	0.378419	123.62	12.99	157.67	3249396	3	1
37	2012	丹东市	1.09175	2.47394	0.80123	1.18537	1.28857	0.193956	42171	0.0743459	0.840331	0.480859	118.31	13.37	157.28	3758959	3	1
37	2013	丹东市	0.896012	2.43907	0.699393	1.17307	1.266	0.202581	46137	0.0605739	0.906401	0.823231	122.595	13.4	156.74	4270122	3	1
37	2014	丹东市	0.503455	2.46549	0.664285	1.20008	1.26541	0.201349	42291	0.0436111	0.892425	0.769489	123.741	13.45	156.62	4784252	3	1
38	2009	德阳市	2.07242	2.13472	1.041	1.04076	1.09397	0.248822	21352	0.0106377	0.958724	0.284071	133.42	7.59	657.08	2458012	4	4
38	2010	德阳市	5.74158	2.06864	1.06426	1.01968	1.04895	0.2436	25335	0.0108786	0.652648	0.565454	119.68	8.03	658.35	2996751	4	4
38	2011	德阳市	-0.505459	2.04798	1.15524	1.00603	1.04195	0.134717	31562	0.0106187	0.510272	0.802214	123.18	8.91	660.63	3515724	4	4
38	2012	德阳市	-2.67291	2.04905	1.25306	0.990988	1.05806	0.130179	35945	0.00949843	0.538843	0.752644	139.71	9.56	662.49	4080002	4	4
38	2013	德阳市	3.04535	2.04639	1.29368	0.976902	1.06949	0.135875	35611	0.00886357	0.561378	1.11045	142.862	9.75	663.35	4676660	4	4
38	2014	德阳市	0.853025	2.13775	1.24961	0.992671	1.14508	0.130037	43091	0.00838148	0.574764	1.44264	171.078	11.31	664.03	5448356	4	4
39	2009	德州市	0.176424	2.04296	1.25074	0.843472	1.19949	0.07778	28046	0.00641934	0.627959	0.425744	70.66	17.35	549.45	5670375	4	4
39	2010	德州市	3.36006	2.03977	1.27218	0.8403	1.19947	0.093444	29772	0.00473027	0.688005	0.903973	69.6	18.85	550.58	6456204	4	4
39	2011	德州市	-1.02223	2.108	1.13	0.912995	1.195	0.0903951	34905	0.00614776	0.591405	1.07638	68.7344	18.32	556.18	7575235	4	4
39	2012	德州市	7.859	2.11616	1.16347	0.943071	1.17309	0.108541	39710	0.0059438	0.62837	1.23618	68.39	22.35	557.67	8722921	4	4
39	2013	德州市	2.75789	2.20708	1.12115	0.980507	1.22658	0.108652	42497	0.00532038	0.685451	1.56094	69.1327	23.6	558.91	9905000	4	4
39	2014	德州市	1.0208	2.23026	1.08523	1.001	1.22926	0.106031	45641	0.0037007	0.755502	1.39492	73.93	23.53	563.04	11167947	4	4
40	2009	东营市	0.0545197	2.23948	7.07208	1.00573	1.23376	0.0511236	102370	0.00547392	0.532107	2.44902	279.31	21.84	232.98	3237073	1	2
40	2010	东营市	5.87201	2.60064	7.11628	1.35656	1.24408	0.0601483	116448	0.00588621	0.571615	2.38025	285.58	22.29	233.33	3887417	1	2
40	2011	东营市	0.82225	2.15953	7.90964	1.03617	1.12337	0.0671806	130811	0.00330424	0.494684	2.39887	275.34	22.74	233.91	4563828	1	2
40	2012	东营市	2.45893	2.22265	7.55385	1.0924	1.13025	0.0694505	145395	0.00340013	0.654189	2.39912	143.13	24.2	233.27	5229891	1	2
40	2013	东营市	0.583074	2.12728	8.40724	1.07558	1.0517	0.0714563	173807	0.00362696	0.717535	2.79441	138.144	26.93	226.85	5937197	1	2
40	2014	东营市	0.895713	2.16036	8.98011	1.08702	1.07335	0.0703561	163982	0.00384798	0.789451	2.73191	143.908	26.96	229.39	6682430	1	2
41	2009	鄂尔多斯市	1.04016	2.29654	1.89371	1.08783	1.20871	0.107189	134400	0.0315974	0.723005	-0.325031	14.14	62.11	17.23	3210058	1	2
41	2010	鄂尔多斯市	8.53924	2.28657	1.9306	1.08467	1.2019	0.120607	175125	0.0270598	0.71821	0.507012	17	85.2	17.57	3800000	1	2
41	2011	鄂尔多斯市	0.97988	2.2205	5.95684	1.05656	1.16394	0.138766	163014	0.0248626	0.693765	0.287998	24.4	68.21	18.23	4399977	1	2
41	2012	鄂尔多斯市	9.76328	2.22699	6.37623	1.10041	1.12659	0.132152	182680	0.0262984	0.698166	0.298472	25.3	76.81	17.53	5013886	1	2
41	2013	鄂尔多斯市	3.02795	2.34405	7.83098	1.13859	1.20546	0.13112	256877	0.0246595	0.752392	1.29793	27.6798	108.37	17.79	5538138	1	2
41	2014	鄂尔多斯市	1.02398	2.35567	7.86245	1.15897	1.1967	0.133585	200152	0.025498	0.843925	0.939105	36.6987	106.27	17.98	6094847	1	2
42	2009	鄂州市	2.38685	2.10337	1.30905	1.00237	1.101	0.110194	31310	0.0221776	0.679616	0.192465	87.02	6.54	713.03	1266789	4	4
42	2010	鄂州市	8.75535	2.04353	1.40778	0.991076	1.05245	0.10881	37943	0.020775	0.755485	0.443517	92.92	7.2	680.43	1350527	4	4
42	2011	鄂州市	-0.482726	1.9741	1.53963	0.966122	1.00798	0.115491	46756	0.0177132	0.669926	0.32887	104.8	8.37	686.51	1537236	4	4
42	2012	鄂州市	5.44583	1.98063	1.59059	0.946445	1.03419	0.111856	53192	0.0184508	0.790064	0.267834	115.17	9.5	686.07	1812710	4	4
42	2013	鄂州市	-0.831284	2.03261	1.40517	0.94693	1.08568	0.112285	57358	0.0156544	0.898953	0.726289	119.454	9.78	687.91	2051031	4	4
42	2014	鄂州市	1.12107	1.93902	1.4135	0.928459	1.01056	0.110123	64851	0.0188529	1.00064	0.668341	134.301	10.59	691.22	2302823	4	4
43	2009	防城港市	2.39808	2.39177	3.35474	0.795354	1.59642	0.15975	29602	0.0107821	1.0122	-1.75694	11.7119	7.44	139.7	453310	3	3
43	2010	防城港市	4.90778	2.40701	1.40383	0.831673	1.57533	0.164059	37264	0.00915021	1.17611	-1.51776	13.4568	9.4	146.64	518360	3	3
43	2011	防城港市	0.15393	2.44491	1.46354	0.880853	1.56406	0.146875	47416	0.00187913	1.11564	-1.68203	16.1882	10.43	146.88	611650	3	3
43	2012	防城港市	6.38041	2.43242	0.575285	0.900269	1.53215	0.168316	50302	0.00261758	1.16629	-0.186698	19.47	10.8	147.16	712968	3	3
43	2013	防城港市	-0.408927	2.45533	0.513619	0.934519	1.52081	0.168484	56467	0.0025774	0.867966	0.591364	35.9247	11.3	149.13	814278	3	3
43	2014	防城港市	0.362246	2.4856	1.99699	0.929731	1.55587	0.169512	65184	0.00242897	0.812155	0.613635	35.5839	11.32	151.07	916681	3	3
44	2009	福州市	0.152178	2.2473	1.32017	0.931498	1.3158	0.0787592	38015	0.0270677	0.632369	1.51666	416.48	11.27	488.23	13386447	4	4
44	2010	福州市	7.01682	2.22123	1.29056	0.936231	1.285	0.0840174	44667	0.0251312	0.741958	1.80141	436.1	12.34	494.34	16242808	4	4
44	2011	福州市	1.62275	2.11309	1.17332	0.975409	1.13768	0.0972334	52152	0.0215425	0.728053	1.97158	450.68	11.41	497.02	19478102	4	4
44	2012	福州市	10.9971	2.01959	1.12533	0.940565	1.07903	0.0973699	58304	0.0199485	0.766846	2.01942	466.02	13.34	501.51	23198231	4	4
44	2013	福州市	-1.06696	2.14451	1.03165	0.958629	1.18588	0.114106	71427	0.0186401	0.819541	2.31064	485.649	13.3	501.68	26817155	4	4
44	2014	福州市	1.23594	2.12663	1.94945	0.965023	1.1616	0.111199	69995	0.0183604	0.848999	2.25432	475.395	13.22	516.56	30629431	4	4
45	2009	抚顺市	-1.71527	2.31338	1.11566	1.11898	1.1944	0.169075	31343	0.0305756	0.709965	0.11604	168.49	5.57	197.49	3380923	3	1
45	2010	抚顺市	1.89408	2.322	1.08631	1.1268	1.19519	0.167852	41810	0.0326875	0.761348	0.389142	192.49	8.59	195.98	3339047	3	1
45	2011	抚顺市	-0.336777	2.35033	1.0304	1.15564	1.19469	0.148495	52245	0.0117861	0.714331	0.332766	197.58	9.07	195.27	3926758	3	1
45	2012	抚顺市	8.93231	2.34961	1.00887	1.17347	1.17613	0.161927	58512	0.00642343	0.771229	0.596011	202.21	9.28	194.52	4552380	3	1
45	2013	抚顺市	-0.37476	2.42657	0.74849	1.16336	1.26321	0.170777	61488	0.0237009	0.817905	1.18779	202.963	9.68	193.36	5184214	3	1
45	2014	抚顺市	0.666331	2.45448	0.734495	1.16748	1.28701	0.175079	61183	0.0171769	0.720663	0.902395	204.089	9.79	192.84	5809793	3	1
46	2009	阜新市	0.665439	2.35834	6.22422	1.12065	1.23769	0.277017	14967	0.0152062	0.699577	0.107075	188.33	5.84	185.68	1265703	1	1
46	2010	阜新市	2.89028	2.40881	6.08271	1.14615	1.26266	0.232991	20819	0.0192511	0.925643	0.324024	214.97	5.84	185.78	1490310	1	1
46	2011	阜新市	0.416591	2.37383	6.47553	1.17287	1.20096	0.267271	26480	0.0196245	0.813888	0.472084	236.29	6.33	184.68	1751979	1	1
46	2012	阜新市	9.75378	2.3615	7.05873	1.1851	1.1764	0.259658	31049	0.0205358	0.889382	0.400582	224.45	6.38	185.01	2026359	1	1
46	2013	阜新市	-0.508549	2.38577	7.46353	1.2108	1.17496	0.279679	32205	0.0203249	0.931898	0.829422	239.079	6.49	184.54	2306016	1	1
46	2014	阜新市	0.71331	2.43929	7.81175	1.20696	1.23233	0.289152	33882	0.025418	0.716106	0.597051	235.691	6.7	184.46	2588517	1	1
47	2009	阜阳市	-0.0998024	2.34439	2.0292	1.09127	1.25312	0.220459	7288	0.00543965	0.412086	-1.69877	29.56	5.2	1023.53	2821561	3	1
47	2010	阜阳市	4.18525	2.36167	1.98948	1.10917	1.2525	0.227689	9068	0.0081493	0.483486	-1.81358	26.6	5.54	1035.13	3266958	3	1
47	2011	阜阳市	-0.411341	2.40189	2.07354	1.14304	1.25885	0.253829	11202	0.00479146	0.475124	-1.29844	27.99	6.13	1049.25	3853790	3	1
47	2012	阜阳市	-1.49851	2.35559	2.29996	1.13222	1.22337	0.282897	12616	0.00686476	0.53495	-0.942897	34.9	6.52	1063.65	4460442	3	1
47	2013	阜阳市	-1.11073	2.33838	2.7056	1.12857	1.20982	0.294265	10090	0.00770838	0.607315	-0.748988	33.5748	7.33	1077.37	5080164	3	1
47	2014	阜阳市	1.42306	2.38127	2.44158	1.09983	1.28145	0.297187	15303	0.00849641	0.67717	-0.0391827	33.1368	8.55	1075.51	5984073	3	1
48	2009	赣州市	-0.581463	2.18201	0.958986	1.03713	1.14488	0.2215	11201	0.0638801	0.563378	-1.58956	85.9	9.03	227.78	3171375	4	2
48	2010	赣州市	3.9931	2.17376	0.980128	1.03303	1.14074	0.214056	13322	0.0494215	0.697483	-1.04525	86.32	10.69	230.39	3753530	4	2
48	2011	赣州市	-0.25574	2.20709	0.94642	1.04821	1.15887	0.233411	15895	0.0437961	0.613483	-0.478644	90.73	10.27	233.19	4357432	4	2
48	2012	赣州市	7.82908	2.16769	1.08821	1.01433	1.15335	0.267927	17873	0.0426864	0.686719	-0.29349	92.24	10.33	235.33	4924205	4	2
48	2013	赣州市	0.169222	2.1716	1.1329	1.00196	1.16963	0.287104	18012	0.0403398	0.795348	0.396268	91.3301	14.95	235.79	5599904	4	2
48	2014	赣州市	1.09455	2.17255	1.11367	1.00197	1.17058	0.290886	21708	0.0406789	0.872627	0.643518	91.6307	9.53	241.9	6295865	4	2
49	2009	广安市	-0.583719	2.25035	2.27256	1.12665	1.12371	0.178376	12140	0.000465487	0.664475	-2.28157	8.87	2.15	740.89	1756797	3	2
49	2010	广安市	2.16959	2.20837	2.2909	1.11285	1.09552	0.18157	15588	0.00299808	0.713712	-1.58018	11.63	2.28	734.8	1854892	3	2
49	2011	广安市	-0.763791	2.21936	2.45115	1.11732	1.10204	0.190682	20572	0.0032617	0.644167	-1.21506	11.95	2.4	738.49	2193456	3	2
49	2012	广安市	3.25727	2.20253	2.55791	1.13367	1.06886	0.197629	23410	0.00331479	0.687797	-0.990481	14.34	2.59	738.83	2547702	3	2
49	2013	广安市	-0.082756	2.29429	2.83495	1.18399	1.1103	0.194666	17769	0.00299609	0.794717	-0.345441	16.8899	3.14	741.84	2920791	3	2
49	2014	广安市	1.36162	2.32319	2.59611	1.18253	1.14066	0.203568	28489	0.00279881	0.86621	-0.324461	18.2107	5.2	743.84	3670594	3	2
50	2009	广元市	0.527094	2.32092	2.04112	1.20512	1.1158	0.683046	99	0.0027788	1.62356	-1.55569	12.55	3.75	191.69	1221307	3	2
50	2010	广元市	-7.62174	2.35125	2.2024	1.17707	1.17418	0.687608	11750	0.00372423	1.49177	-0.783612	11.86	4.07	190.51	1421725	3	2
50	2011	广元市	-0.93114	2.34369	2.3834	1.20929	1.1344	0.34053	16225	0.00360844	1.23996	-0.678162	12.93	4.25	190.73	1667253	3	2
50	2012	广元市	2.83423	2.339	2.45272	1.22334	1.11566	0.336364	18627	0.00497306	0.939224	-0.474183	18.94	4.82	191.12	1929854	3	2
50	2013	广元市	0.498207	2.33144	2.86058	1.23194	1.0995	0.341727	16734	0.00549808	0.946871	0.208203	27.5532	5.48	190.19	2194614	3	2
50	2014	广元市	1.00995	2.41806	2.50987	1.23503	1.18303	0.339785	22117	0.00607846	0.92625	-0.0133097	47.2622	5.91	190.14	2642250	3	2
51	2009	广州市	0.645129	2.32507	1.25105	0.944526	1.38055	0.0864409	89082	0.0281953	0.291069	2.58003	1001.74	14.51	1068.9	36157655	3	3
51	2010	广州市	5.18546	2.33251	1.23045	0.952685	1.37983	0.090928	103625	0.0245148	0.303637	2.89638	1046.88	14.65	1084.4	44763780	3	3
51	2011	广州市	2.17312	2.28264	1.27434	0.938409	1.34423	0.0950824	97588	0.0216565	0.274658	3.05136	1100.08	14.97	1095.75	52430000	3	3
51	2012	广州市	5.08198	2.29797	1.25688	0.965175	1.3328	0.0991532	105909	0.0220002	0.277347	3.12604	1142.17	14.96	1106.13	59772666	3	3
51	2013	广州市	-1.03457	2.39944	1.02571	1.04453	1.35491	0.0898912	185338	0.0189937	0.288879	3.46237	1181.13	14.91	1119.6	68828473	3	3
51	2014	广州市	1.02923	2.32319	0.964369	1.08428	1.23891	0.085966	128478	0.0187597	0.292664	3.485	1209.98	14.99	1133.2	71444503	3	3
52	2009	贵港市	-1	2.13021	2.7031	1.03103	1.09918	0.146751	10215	0.0211382	0.662926	-1.63868	5.5	3.13	480.57	1810840	2	2
52	2010	贵港市	2.57475	2.12105	2.77474	1.06182	1.05923	0.166708	12531	0.0189954	0.707402	-1.9304	4.63	3.76	494.07	2095416	2	2
52	2011	贵港市	-0.768153	2.11794	2.98446	1.05223	1.06571	0.168141	15245	0.0210047	0.608571	-1.47274	4.56	3.83	497.73	2459733	2	2
52	2012	贵港市	2.89155	2.12013	3.09123	1.05347	1.06667	0.185875	16281	0.00156586	0.729126	-1.19128	3.24	3.93	499.83	2840494	2	2
52	2013	贵港市	0.462202	2.21526	3.31974	1.06906	1.14619	0.189301	13792	0.00167211	0.624579	-0.632238	3.95764	3.9	507.6	3217239	2	2
52	2014	贵港市	1.12351	2.23626	3.11869	1.06901	1.16725	0.182693	19004	0.00167634	0.679379	-0.57063	3.54013	3.99	512.33	3595589	2	2
53	2009	贵阳市	0.268001	2.43555	0.763861	1.0674	1.36815	0.174746	24585	0.00788244	0.805392	1.26684	669.52	5.32	456.91	4127229	3	1
53	2010	贵阳市	3.27743	2.41578	2.4009	1.07524	1.34054	0.182187	26057	0.00795208	0.908439	1.75912	761.68	6.07	419.67	4847785	3	1
53	2011	贵阳市	0.0753852	2.37001	2.02535	1.08247	1.28754	0.200554	31712	0.0126986	1.15727	1.70738	694.76	6.02	468.16	5843292	3	1
53	2012	贵阳市	7.65207	2.31379	2.09838	1.04826	1.26554	0.20545	38447	0.0175279	1.11589	1.86841	1044.25	6	466.18	6831866	3	1
53	2013	贵阳市	0.857048	2.40286	1.65265	1.12425	1.27861	0.188739	55024	0.0184185	1.45312	2.27096	858.209	7.15	471.33	7856629	3	1
53	2014	贵阳市	1.32881	2.39495	1.71896	1.10002	1.29493	0.179648	55018	0.0187193	0.935446	2.25416	938.412	11.32	476.08	8885848	3	1
54	2009	桂林市	-0.651601	2.48564	0.717637	1.11771	1.36793	0.150672	18443	0.0140173	0.701029	0.349948	199.85	8.37	183.98	3309181	3	1
54	2010	桂林市	1.78446	2.48791	0.671219	1.14199	1.34592	0.166362	22842	0.00128186	0.823296	0.402326	247.3	9.23	186.62	3915329	3	1
54	2011	桂林市	0.0383963	2.50739	0.681529	1.153	1.35439	0.174148	23786	0.00162843	0.853393	0.520362	277.81	9.91	187.64	4623612	3	1
54	2012	桂林市	4.87473	2.50997	0.67591	1.17344	1.33653	0.175979	30849	0.00176838	0.89977	0.713809	297.29	10.29	187.74	5363470	3	1
54	2013	桂林市	0.907911	2.48835	0.686646	1.15357	1.33478	0.172845	31761	0.00185602	0.789226	0.891847	309.55	11.47	187.35	6040268	3	1
54	2014	桂林市	1.09963	2.47172	0.741662	1.15263	1.31909	0.170766	37288	0.00486605	0.84118	1.09893	354.653	12.58	189.03	6828748	3	1
55	2009	哈尔滨市	-1.37692	2.41541	1.05699	0.979523	1.43589	0.109718	32053	0.0130073	0.595835	1.01164	472.88	6.17	186.85	15078539	3	1
55	2010	哈尔滨市	-4.40176	2.53487	0.852652	1.03702	1.49785	0.123599	36951	0.0126514	0.723596	1.31011	485.46	6.99	186.93	17701558	3	1
55	2011	哈尔滨市	-1.34681	2.56451	0.746	1.05115	1.51336	0.131332	42736	0.0117938	0.710004	1.76285	484.76	8.73	187.17	20704129	3	1
55	2012	哈尔滨市	4.94421	2.57312	0.698023	1.0629	1.51022	0.141438	45810	0.026246	0.868082	2.11916	485.37	9.81	187.22	23946001	3	1
55	2013	哈尔滨市	-1.02008	2.6027	0.719358	1.10284	1.49986	0.141474	50423	0.0274937	0.984645	2.37711	494.757	10.04	187.53	27282938	3	1
55	2014	哈尔滨市	0.958475	2.60839	0.697236	1.11052	1.49787	0.13859	53872	0.0312731	0.782008	2.20443	512.939	10.28	186.04	30708871	3	1
56	2009	海口市	1.98235	2.62356	1.70761	1.08282	1.54074	0.136066	26366	0.0903584	0.565891	1.07792	595	7.68	686.51	2771961	1	3
56	2010	海口市	6.61291	2.57986	1.65663	1.07752	1.50234	0.13272	30329	0.079659	0.592461	1.28517	647.35	9.8	696.01	3269417	1	3
56	2011	海口市	2.9801	2.61292	8.71916	0.902438	1.71048	0.13939	35669	0.0359779	0.553823	1.20336	791.85	13.63	704.51	3871804	1	3
56	2012	海口市	3.11227	2.6446	8.74859	0.902982	1.74162	0.139046	38634	0.0347433	0.623365	1.56515	714.7	15.09	701.04	4362637	1	3
56	2013	海口市	-0.171701	2.65165	4.02598	1.00506	1.64659	0.145913	55499	0.0345069	0.717786	1.79665	896.023	8.9	708.16	4900518	1	3
56	2014	海口市	1.28666	2.6631	9.49275	0.962567	1.70054	0.138243	49943	0.0185388	0.752522	1.71225	1092.35	8.97	723.77	5412718	1	3
57	2009	邯郸市	-1.75909	2.42853	1.50226	1.21317	1.21536	0.0981115	22779	0.0112611	0.72789	-0.0531166	62.84	16.36	781.6	6060469	3	2
57	2010	邯郸市	3.75072	2.40795	1.61132	1.20252	1.20542	0.111729	26143	0.013795	0.777087	0.0401783	63.21	20.13	798.79	7171735	3	2
57	2011	邯郸市	-0.595393	2.4583	1.77455	1.18335	1.27496	0.11783	30270	0.014808	0.677228	0.306884	63.3	21.39	812.43	8452018	3	2
57	2012	邯郸市	6.75061	2.42337	1.82505	1.23453	1.18884	0.125511	32650	0.0166309	0.757908	0.757396	62.16	22	823.09	9736775	3	2
57	2013	邯郸市	1.91973	2.34447	0.707716	1.18745	1.15701	0.119919	30800	0.0176	0.869256	0.961914	84.6881	22.65	823.89	11061832	3	2
57	2014	邯郸市	1.00698	2.38028	0.676817	1.20634	1.17395	0.131387	32943	0.0184386	1.00348	0.942084	57.1083	17.96	853.28	12423665	3	2
58	2009	汉中市	-0.0260828	2.35684	0.848657	1.09483	1.26201	0.280606	11834	0.00480848	0.573632	-0.995482	56.46	4.83	140.04	1300183	3	1
58	2010	汉中市	4.76776	2.36887	0.825935	1.10172	1.26715	0.248746	14697	0.00207372	0.613695	-0.616313	61.33	4.89	140.03	1573994	3	1
58	2011	汉中市	-0.68189	2.36395	0.793619	1.08443	1.27952	0.242617	18952	0.00259342	0.538378	-0.366476	54.91	4.64	140.32	1844406	3	1
58	2012	汉中市	3.23605	2.36707	0.799603	1.11121	1.25586	0.259533	22084	0.00251063	0.610477	0.0299907	85.58	4.9	141.03	2160451	3	1
58	2013	汉中市	0.421154	2.39161	0.740863	1.12769	1.26393	0.243117	22843	0.00214356	0.669183	0.759028	111.81	4.95	141.56	2481481	3	1
58	2014	汉中市	1.14855	2.40604	0.703915	1.15049	1.25555	0.236114	28908	0.00248002	0.711858	0.852602	110.154	5.23	140.78	2816481	3	1
59	2009	河池市	-0.268581	2.41576	1.95038	1.18042	1.23534	0.248033	9949	0.00352496	0.725755	-2.25386	29.76	4.71	122.22	1150717	3	1
59	2010	河池市	3.42155	2.42946	1.93388	1.19465	1.23481	0.258073	13912	0.00208683	0.772182	-2.37852	32.24	4.67	121.31	1915208	3	1
59	2011	河池市	-0.43632	2.45985	1.98081	1.2211	1.23874	0.278239	15141	0.00105967	0.851192	-1.93033	28.45	5.41	127.75	1547942	3	1
59	2012	河池市	1.81624	2.44358	2.10307	1.22176	1.22182	0.35573	14472	0.00120681	0.450212	-1.94251	29.83	4.8	125.08	1769850	3	1
59	2013	河池市	-0.792848	2.41482	2.38449	1.20437	1.21046	0.36574	12769	0.00871828	0.561609	-1.04153	33.0481	6.2	123.59	1989715	3	1
59	2014	河池市	0.924797	2.40141	2.3708	1.20761	1.1938	0.376107	17474	0.0108331	0.570717	-0.707298	36.1372	6.3	125.42	2237899	3	1
60	2009	河源市	1.43278	1.92502	1.59358	0.85031	1.07471	0.194939	13928	0.0382333	0.488656	-0.403976	29.08	9.65	223.1	1425819	4	4
60	2010	河源市	0.46944	1.9569	1.52893	0.879008	1.07789	0.198992	16301	0.0234807	0.510876	-0.563502	33.11	10.07	229.12	1615257	4	4
60	2011	河源市	-1.03476	1.97955	1.47302	0.901725	1.07783	0.189958	19505	0.0194426	0.409767	-0.0411856	32.38	12.69	234.49	1880418	4	4
60	2012	河源市	-1.70112	1.95061	1.53082	0.866057	1.08455	0.218563	20536	0.0201358	0.452796	-0.266597	34.61	14.52	226.99	2093663	4	4
60	2013	河源市	-0.30673	1.99274	1.45164	0.858629	1.13411	0.249469	18846	0.0189208	0.503771	0.357229	34.3435	13.52	230.58	2366100	4	4
60	2014	河源市	1.16924	1.99006	1.48197	0.865427	1.12463	0.273887	25208	0.0180519	0.589486	0.383415	34.7276	13.54	233.35	4350078	4	4
61	2009	菏泽市	-0.234999	2.14648	2.36767	1.05006	1.09642	0.147466	11649	0.0060742	0.496613	-0.448354	31.98	18.85	767.58	5676955	3	2
61	2010	菏泽市	6.53885	2.19767	2.29403	1.09267	1.10499	0.152366	14841	0.00639985	0.474991	-0.0478519	33.77	18.5	783.4	6655095	3	2
61	2011	菏泽市	-0.115148	2.25983	2.30531	1.10882	1.15102	0.148764	18746	0.00325424	0.354822	0.221383	33.04	10.14	789.7	7859667	3	2
61	2012	菏泽市	5.047	2.28498	2.36098	1.13264	1.15234	0.157488	21461	0.00580423	0.312336	0.388646	33.42	8.4	782.15	9040687	3	2
61	2013	菏泽市	1.01677	2.30877	2.54917	1.14068	1.16809	0.156213	21421	0.00648885	0.395495	0.819998	34.8919	9.14	782.3	10277510	3	2
61	2014	菏泽市	1.01844	2.28133	2.50748	1.14689	1.13444	0.15457	26446	0.00603364	0.423323	0.557566	36.8665	9.65	814.94	12152166	3	2
62	2009	贺州市	-1.52563	2.31439	2.30332	1.12563	1.18876	0.19125	11573	0.00249602	1.02193	-1.80028	43.25	2.77	188.87	689366	3	2
62	2010	贺州市	10.5754	2.31857	2.12942	1.13269	1.18588	0.206244	14580	0.0128631	1.22403	-1.35828	44.19	2.03	196.85	786778	3	2
62	2011	贺州市	-0.709233	2.33171	2.26963	1.13255	1.19915	0.221522	18163	0.0146331	1.18301	-1.17566	44.59	2.67	193.57	923562	3	2
62	2012	贺州市	5.16629	2.2703	2.48068	1.16039	1.10991	0.2478	19904	0.0143499	1.37582	-1.15962	43.04	2.57	190.99	1063891	3	2
62	2013	贺州市	-0.526437	2.25631	3.02582	1.09627	1.16004	0.25306	18113	0.00969381	1.06605	-0.403754	42.911	2.7	198.72	1189956	3	2
62	2014	贺州市	1.116	2.2629	2.69215	1.14122	1.12168	0.263885	22345	0.0123428	1.18265	-0.336892	42.205	2.7	202.54	1336315	3	2
63	2009	鹤壁市	1.32043	2.14082	6.51469	1.14284	0.997981	0.127427	25370	0.0278421	0.789086	-0.0632252	54.76	9.46	732.31	800177	2	2
63	2010	鹤壁市	4.58875	2.08453	6.25209	1.14662	0.937914	0.137791	28531	0.0346955	0.830236	0.230215	61.09	9.76	742.67	934477	2	2
63	2011	鹤壁市	-0.470818	2.08707	7.03933	1.13278	0.954294	0.148339	31763	0.0451973	0.678322	0.392585	61.47	10.59	751.92	1100352	2	2
63	2012	鹤壁市	3.86753	2.11352	6.90386	1.15535	0.958167	0.152984	34456	0.0506831	0.761615	0.489133	64.48	5.09	747.34	1273697	2	2
63	2013	鹤壁市	0.665983	2.02395	1.17606	1.12692	0.897022	0.139716	37477	0.0546686	0.823007	0.114361	64.5027	11.54	760.45	1452630	2	2
63	2014	鹤壁市	1.27742	1.97779	1.36676	1.08479	0.893007	0.137875	42550	0.0600783	0.862658	-0.234593	68.1246	11.8	764.85	1634438	2	2
64	2009	鹤岗市	-1.44644	1.9668	11.3244	0.592562	1.37424	0.203361	18509	0.0331328	0.539671	-0.669751	27.21	4.6	74.69	606129	2	3
64	2010	鹤岗市	-1.0192	1.99158	14.8949	0.608909	1.38267	0.204297	23044	0.0190459	0.61298	-0.374777	24.06	5.22	74.43	714319	2	3
64	2011	鹤岗市	-0.862898	2.00188	16.839	0.618566	1.38331	0.197428	28774	0.0089323	0.449221	0.193291	51.51	5.65	74.22	839451	2	3
64	2012	鹤岗市	-1.00378	2.02482	17.2429	0.627279	1.39754	0.222612	32968	0.00912543	0.545023	1.37936	61.19	6.14	74.03	971154	2	3
64	2013	鹤岗市	-2.23835	2.2476	8.48011	0.820827	1.42677	0.23375	29631	0.0114312	0.531475	1.2413	53.6271	6.53	73.56	1068469	2	3
64	2014	鹤岗市	0.41778	2.29995	8.42868	0.867886	1.43206	0.287735	24154	0.0165567	0.331444	0.247152	17.3271	6.81	73.01	1084719	2	3
65	2009	黑河市	0.00110121	1.79031	18.2084	0.523868	1.26644	0.25948	12882	0.012197	0.586424	-1.57674	49.69	7.91	21.2	653496	2	3
65	2010	黑河市	1.53926	1.82487	24.9551	0.526824	1.29805	0.373833	14994	0.0239823	0.686758	-0.955569	54.64	8.07	21.2	780058	2	3
65	2011	黑河市	-0.700858	1.90562	26.6239	0.572526	1.33309	0.299438	18103	0.0125502	0.674852	0.313966	54.7	8.22	21.25	780010	2	3
65	2012	黑河市	4.23197	1.93636	26.6811	0.574441	1.36192	0.297266	18892	0.02475	0.661406	0.948184	56.83	8.24	25.33	908100	2	3
65	2013	黑河市	-0.921693	1.95026	37.768	0.578144	1.37212	0.340026	22654	0.0238464	0.624694	1.11691	59.5685	7.94	25.14	842283	2	3
65	2014	黑河市	0.955717	1.96073	37.8103	0.574772	1.38595	0.335426	24731	0.0190765	0.535382	0.623316	66.5572	7.8	24.98	952127	2	3
66	2009	衡水市	-0.411657	2.26035	1.85576	0.996627	1.26372	0.138645	15192	0.00720928	0.55392	0.475672	38.62	20.26	494.92	2686899	3	1
66	2010	衡水市	2.93377	2.24354	2.03908	1.00354	1.24	0.143382	18076	0.00851489	0.609358	0.386662	39.95	13.09	499.38	3179083	3	1
66	2011	衡水市	1.9041	2.24445	0.731392	1.01052	1.23394	0.147909	21334	0.00998502	0.610541	0.812338	40.32	13.65	499.69	3746588	3	1
66	2012	衡水市	7.38469	2.24994	1.97732	1.03484	1.21509	0.159056	23101	0.0114044	0.63297	0.986127	36.51	13.43	500.67	4320332	3	1
66	2013	衡水市	-0.802759	2.296	2.32359	1.04458	1.25142	0.173387	23889	0.011528	0.735601	1.14625	34.219	16.76	507.08	4912396	3	1
66	2014	衡水市	0.984413	2.30309	2.20211	1.04506	1.25803	0.211093	26022	0.0115503	0.822505	1.12349	55.5833	13.65	513.4	5529935	3	1
67	2009	衡阳市	2.09746	2.25558	0.729371	1.11773	1.13785	0.128975	17299	0.0211426	0.409681	-0.968025	120.96	12.85	483.56	3980302	3	2
67	2010	衡阳市	-0.0332279	2.20928	2.22503	1.04805	1.16123	0.147383	20419	0.0189499	0.451406	-0.24275	119.36	14.5	517.43	4721509	3	2
67	2011	衡阳市	0.449007	2.22659	0.813695	1.10807	1.11852	0.149876	24231	0.0180559	0.462891	0.0846863	148.32	30.42	520.66	5565256	3	2
67	2012	衡阳市	2.83597	2.23708	0.816428	1.09852	1.13856	0.155435	27258	0.0193862	0.455521	-0.00400702	156.77	21.08	522.9	6426163	3	2
67	2013	衡阳市	-0.786611	2.26374	0.778616	1.10769	1.15605	0.167916	27601	0.0214191	0.66252	0.761504	129.053	24.23	513.57	7319241	3	2
67	2014	衡阳市	0.875073	2.28751	1.30157	1.11315	1.17436	0.172325	32934	0.0230363	0.737316	0.615681	132.988	24.05	517.22	8255147	3	2
68	2009	呼和浩特市	-0.815792	2.58336	0.596945	1.14913	1.43423	0.100462	61108	0.0322206	0.507794	0.965338	896.74	12.8	132.01	6412127	3	1
68	2010	呼和浩特市	0.750087	2.56202	0.634052	1.15186	1.41017	0.09502	66929	0.0297024	0.472332	0.954076	937.77	14.43	133.28	7566236	3	1
68	2011	呼和浩特市	-0.626974	2.56526	0.633649	1.1618	1.40346	0.117426	75266	0.0256285	0.473841	1.25883	957.02	13.48	133.08	8900478	3	1
68	2012	呼和浩特市	5.57057	2.57617	0.627283	1.16719	1.40898	0.111215	84534	0.0156642	0.525709	1.36966	986.5	15.97	131.97	10222452	3	1
68	2013	呼和浩特市	1.16237	2.68806	1.51763	1.20676	1.4813	0.10878	115829	0.0181504	0.555206	1.65292	979.735	17.41	136.13	11423591	3	1
68	2014	呼和浩特市	1.08089	2.66848	0.457174	1.1978	1.47068	0.10743	95961	0.0124786	0.600009	1.47896	977.222	17.57	138.41	12560778	3	1
69	2009	呼伦贝尔市	-2.20264	2.3283	10.4006	0.806351	1.52195	0.231728	28882	0.00727276	0.686287	-1.59759	51.74	10.7	10.73	2472864	1	3
69	2010	呼伦贝尔市	0.166213	2.33446	14.3469	0.818471	1.51599	0.223087	34452	0.0060044	0.692631	-1.08144	44.39	10.83	10.71	2946000	1	3
69	2011	呼伦贝尔市	0.975817	2.35397	15.4872	0.838406	1.51556	0.222582	45038	0.00535239	0.702842	-0.955511	63.31	11.01	10.67	3490000	1	3
69	2012	呼伦贝尔市	3.88617	2.38413	14.9825	0.86819	1.51594	0.22042	52649	0.00505919	0.673009	-1.36549	50.18	17.37	10.51	4055000	1	3
69	2013	呼伦贝尔市	0.565517	2.46637	19.6797	0.915674	1.5507	0.219507	56544	0.00986379	0.754976	-0.815681	59.7867	19.41	10.02	4568000	1	3
69	2014	呼伦贝尔市	0.983566	2.4737	19.6598	0.922092	1.5516	0.228951	60152	0.0024113	0.527526	-0.579174	59.4923	19.77	10.52	5040647	1	3
70	2009	葫芦岛市	-3.0678	2.26316	1.14608	1.06723	1.19593	0.207849	15856	0.011412	0.57017	-0.530876	25.29	3.91	271.02	1983819	3	2
70	2010	葫芦岛市	3.14434	2.26165	1.1138	1.07933	1.18232	0.206026	20302	0.0277694	0.754416	-0.383525	24.05	4.5	270.52	2331624	3	2
70	2011	葫芦岛市	-1.22176	2.1905	1.22708	0.996901	1.1936	0.225816	24789	0.0430736	0.683439	-0.381926	26.63	5.08	270.11	274022	3	2
70	2012	葫芦岛市	-5.64001	2.21351	1.14175	1.02187	1.19163	0.231875	27709	0.0463121	0.760021	-0.287682	28.73	4.66	268.84	3176455	3	2
70	2013	葫芦岛市	2.39343	2.29804	0.846566	1.16941	1.12863	0.232952	27682	0.050735	0.816201	0.303104	30.0179	5.66	268.78	3608541	3	2
70	2014	葫芦岛市	0.860085	2.25885	1.06688	1.09934	1.15951	0.232	28021	0.0474622	0.755167	0.209152	30.9939	5.86	269.52	4035892	3	2
71	2009	怀化市	-1.23381	2.37697	2.36731	1.1686	1.20838	0.159035	12041	0.00619132	0.504729	-1.60724	58.34	7.94	184.22	1992469	3	2
71	2010	怀化市	3.20902	2.38024	2.40218	1.20813	1.17211	0.215655	14371	0.00615834	0.565991	-0.093977	63.08	7.72	184.52	2338594	3	2
71	2011	怀化市	0.154159	2.40102	2.40106	1.18988	1.21114	0.210801	17816	0.00529924	0.48287	-0.60646	68.42	10.18	185.9	2747360	3	2
71	2012	怀化市	5.33281	2.38927	2.45141	1.19284	1.19643	0.22229	21018	0.00513543	0.542189	-0.656088	75.23	11.04	186.98	3167257	3	2
71	2013	怀化市	-1.10911	2.38835	2.95473	1.20565	1.18271	0.230072	21702	0.0051359	0.537679	-0.1327	74.068	11.75	186.78	3803097	3	2
71	2014	怀化市	0.940914	2.37833	2.92811	1.20121	1.17711	0.237804	24368	0.00566601	0.720731	-0.248193	69.6746	11.89	189.35	4510783	3	2
72	2009	淮安市	-1.22254	2.1327	1.28298	0.902746	1.22996	0.132179	20946	0.0373857	0.980611	0.572604	148.77	6.01	530.34	3947477	4	4
72	2010	淮安市	4.07422	2.13301	1.27727	0.917018	1.21599	0.148516	28861	0.0501701	1.06983	1.40379	127.71	7.51	534.89	4690870	4	4
72	2011	淮安市	-0.513894	2.14755	1.24284	0.948374	1.19918	0.175549	35181	0.0603977	0.603905	1.71421	124.14	8.48	539.36	5478465	4	4
72	2012	淮安市	4.79329	2.07036	1.44546	0.895928	1.17443	0.176926	39992	0.0694003	0.649687	2.01271	122.74	9.31	542.9	6332419	4	4
72	2013	淮安市	3.92488	2.07004	1.09802	0.970489	1.09955	0.178608	38985	0.0368267	0.674002	2.40559	120.933	9.79	549.01	7212158	4	4
72	2014	淮安市	1.91022	1.95989	2.03768	0.940395	1.01949	0.175799	50736	0.0299591	0.731342	2.6412	120.095	9.98	558.57	8647989	4	4
73	2009	淮北市	0.662726	1.82567	12.3575	0.850733	0.974937	0.145913	18096	0.0246266	0.753814	-0.531271	136.33	7.74	794.38	1059316	2	4
73	2010	淮北市	1.04211	1.84055	12.6423	0.831636	1.00892	0.142826	22309	0.0275881	0.7949	-0.20424	137.51	7.9	801.02	1255247	2	4
73	2011	淮北市	-0.424419	1.85556	12.8867	0.823289	1.03227	0.157306	26239	0.0342038	0.811066	0.418307	141.73	8.87	809.27	1482829	2	4
73	2012	淮北市	2.95339	1.65208	13.7904	0.812932	0.839143	0.174903	29278	0.0382738	0.886179	1.12141	147.26	9.17	796.35	1716704	2	4
73	2013	淮北市	1.85895	1.88594	12.0729	1.08346	0.80248	0.154508	32729	0.0397996	0.995545	1.33365	154.615	9.98	782.56	1954577	2	4
73	2014	淮北市	0.809302	1.9108	13.3724	1.06317	0.847631	0.152715	35324	0.0439733	1.1069	1.3506	161.338	10.47	785.48	2197808	2	4
74	2009	淮南市	1.83439	2.20859	8.83663	1.10359	1.105	0.136895	22169	0.0161346	0.562191	0.235764	246.28	5.76	938.18	1590974	2	2
74	2010	淮南市	7.14265	2.18172	9.25385	1.10511	1.07661	0.134235	26049	0.0108775	0.665805	0.255445	257.6	5.83	943.87	1872078	2	2
74	2011	淮南市	0.706849	2.20107	9.0932	1.10157	1.0995	0.15452	30400	0.0143878	0.706577	1.23563	263.52	5.89	950.62	2219529	2	2
74	2012	淮南市	-3.13576	2.11758	11.1061	1.02917	1.08841	0.190532	33489	0.0174739	0.669816	2.05746	274.06	7.16	943.42	2564708	2	2
74	2013	淮南市	-1.00868	2.21793	11.0633	1.13807	1.07986	0.205796	33720	0.0183505	0.976977	2.12739	331.656	8.2	941.52	2912336	2	2
74	2014	淮南市	0.589979	2.23601	12.165	1.13002	1.10599	0.184942	33361	0.0156237	0.956867	2.18223	325.362	8.1	941.76	3483816	2	2
75	2009	黄冈市	-0.649772	2.3657	1.48878	1.03146	1.33425	0.207875	10928	0.0143813	0.757734	-0.915764	51.78	18.83	423.94	3400000	3	1
75	2010	黄冈市	7.23665	2.25991	0.86543	1.05114	1.20877	0.212317	13421	0.0104321	0.853604	-0.389311	62.01	20.13	425.28	4074000	3	1
75	2011	黄冈市	-1.85605	2.25565	0.677711	1.08583	1.16983	0.213828	16908	0.00139148	0.753758	-0.384646	56.46	21.42	427.48	4757454	3	1
75	2012	黄冈市	0.372414	2.30221	1.9826	1.06448	1.23773	0.227977	19220	0.0019222	0.888885	-0.341027	63.79	21.79	428.58	5510426	3	1
75	2013	黄冈市	1.30431	2.26787	1.72536	0.972419	1.29545	0.225747	17767	0.00308791	1.02478	0.0630211	64.3495	22.48	429.71	6264103	3	1
75	2014	黄冈市	3.50175	2.10236	2.02484	0.945524	1.15684	0.236714	23128	0.00365484	1.136	0.165684	62.5371	27.78	424.72	7156522	3	1
76	2009	黄山市	-0.0726847	2.42635	2.01384	1.06104	1.36531	0.217456	17977	0.0368987	1.27879	-0.0959834	95.05	9.67	151.52	1075604	3	1
76	2010	黄山市	1.28055	2.42034	2.06996	1.06474	1.35559	0.235939	20846	0.0372843	1.46875	0.102316	102.01	12.49	150.96	1259633	3	1
76	2011	黄山市	-0.557751	2.41098	2.21111	1.06478	1.3462	0.25401	25582	0.0348249	0.976753	0.535502	110.39	14.41	151.02	1483407	3	1
76	2012	黄山市	5.79193	2.42163	2.24342	1.06516	1.35647	0.296445	28773	0.0324418	1.04759	1.34965	117.34	15.27	150.17	1720788	3	1
76	2013	黄山市	0.368689	2.46181	2.36781	1.07266	1.38915	0.290724	31993	0.0328001	1.11646	1.66229	128.399	15.98	150.32	1961207	3	1
76	2014	黄山市	0.868701	2.47076	2.38282	1.0617	1.40906	0.29461	37306	0.0336836	1.08774	1.63021	141.855	16.83	150.6	2533962	3	1
77	2009	惠州市	1.03376	1.28824	2.48079	0.49757	0.790668	0.0952516	35819	0.0673233	0.536486	1.02387	37.11	11.56	290.7	4910993	4	4
77	2010	惠州市	4.22414	1.28567	2.44831	0.488465	0.797202	0.107192	43397	0.0550353	0.516788	1.51146	42.41	14.06	297.35	5825274	4	4
77	2011	惠州市	-0.336162	1.31349	2.40326	0.504176	0.809314	0.108553	45331	0.0472031	0.489808	1.94757	64.15	12.87	302.42	6847206	4	4
77	2012	惠州市	5.07176	1.38862	2.39762	0.542481	0.846143	0.115767	50873	0.0458711	0.510519	2.30842	71.07	14.56	301.43	7541529	4	4
77	2013	惠州市	-1.33136	1.51185	2.19499	0.591673	0.920176	0.122572	78086	0.0417523	0.523196	2.87205	78.6605	15.24	302.72	8579079	4	4
77	2014	惠州市	1.35135	1.44808	2.28951	0.560621	0.887463	0.124309	63657	0.0402085	0.535504	2.99917	86.6083	19.85	307.17	9687020	4	4
78	2009	鸡西市	-1.34387	2.17173	6.95596	0.754015	1.41771	0.110228	18547	0.00467991	0.392378	-0.616025	54.19	6.12	84.64	1167834	1	3
78	2010	鸡西市	0.495504	2.23288	6.51853	0.805673	1.42721	0.11281	22083	0.010516	0.385527	-0.588844	55.91	6.18	83.97	1188436	1	3
78	2011	鸡西市	-1.07965	2.24868	6.56062	0.812343	1.43634	0.115222	26864	0.0104223	0.394031	0.120074	56.59	6.33	83.84	1400020	1	3
78	2012	鸡西市	0.731548	2.29321	6.76357	0.843041	1.45017	0.11741	31076	0.0109015	0.476597	0.840899	52.94	6.75	82.51	1622690	1	3
78	2013	鸡西市	-4.13527	2.27048	0.097598	0.972402	1.29808	0.135577	30530	0.010786	0.521081	0.928012	48.9871	7.54	82.82	2099678	1	3
78	2014	鸡西市	2.52866	2.39375	7.68923	0.91085	1.4829	0.155551	27881	0.0120119	0.402716	0.687138	47.9956	7.68	81.49	1383922	1	3
79	2009	吉安市	-0.191103	2.4375	1.9089	1.11375	1.32376	0.219252	12137	0.0403081	1.00877	-1.51974	38.12	6.8	193.54	1710044	3	1
79	2010	吉安市	1.74636	2.43845	1.89785	1.12845	1.30999	0.219782	14969	0.0404472	1.06153	-0.655562	36.68	7.48	195.8	2028251	3	1
79	2011	吉安市	0.0933908	2.45167	1.96719	1.1306	1.32107	0.224351	16830	0.0360151	0.840936	-0.458901	36.63	11.26	197.68	2284669	3	1
79	2012	吉安市	4.39819	2.46302	1.94836	1.14766	1.31537	0.245408	18660	0.0352909	0.969824	-0.325651	34.84	12.9	199.24	2630774	3	1
79	2013	吉安市	4.11323	2.22036	1.15561	0.963591	1.25677	0.253839	22081	0.03712	0.947262	0.125198	34.7888	12.79	201.37	3002881	3	1
79	2014	吉安市	1.25647	2.21957	1.18101	0.972028	1.24754	0.248523	25486	0.0388265	1.02297	0.649092	36.1439	13.93	208.33	3407844	3	1
80	2009	吉林市	-1.47254	2.28936	1.0747	1.01623	1.27313	0.109791	34583	0.0169285	0.993018	0.135712	201.33	6.97	161.25	5787669	3	1
80	2010	吉林市	1.42415	2.28902	1.05736	1.01213	1.27689	0.118724	41479	0.0160933	0.881553	0.438632	206.76	7.06	160.01	6840243	3	1
80	2011	吉林市	0.895804	2.29461	1.13147	1.03991	1.2547	0.113932	50914	0.0174952	0.67538	0.388474	215.93	7.1	159.74	8038668	3	1
80	2012	吉林市	2.4515	2.27966	1.15829	1.05368	1.22598	0.117256	56244	0.0182968	0.781819	0.476828	223.51	7.23	158.81	9356366	3	1
80	2013	吉林市	0.367166	2.35483	1.00944	1.11562	1.23921	0.125242	61012	0.0189822	0.737106	0.704502	235.71	7.39	157.73	10666795	3	1
80	2014	吉林市	0.869724	2.32708	1.04002	1.11505	1.21203	0.137559	55548	0.02414	0.949078	0.785328	242.144	11.42	154.32	11971119	3	1
81	2009	济南市	-0.148402	2.40646	0.815944	1.04296	1.36349	0.0775558	50376	0.0199795	0.493938	2.31499	1048.57	18.55	737.76	15956509	3	1
81	2010	济南市	4.23094	2.36832	0.823148	1.04258	1.32574	0.0861274	57966	0.0204756	0.508227	2.68413	1063.67	16.97	738.76	18024610	3	1
81	2011	济南市	-0.494314	2.38805	0.791171	1.0233	1.36475	0.0900719	64311	0.0202256	0.438995	2.8986	1054.36	18.2	741.89	21142868	3	1
81	2012	济南市	6.15529	2.34487	0.851312	1.00751	1.33736	0.096941	69444	0.0159655	0.455084	2.93856	1083.18	20.59	745.03	24202475	3	1
81	2013	济南市	-0.520249	2.35364	1.52524	1.024	1.32965	0.0992925	85321	0.0153937	0.504443	3.06312	1185.76	20.97	749.97	27433506	3	1
81	2014	济南市	0.793984	2.37251	1.49203	1.02724	1.34526	0.0990216	82052	0.0152606	0.530871	2.90977	1126.76	22.11	777.21	30876494	3	1
82	2009	济宁市	1.94034	2.24932	5.88532	1.0949	1.15442	0.0886861	27979	0.0126915	0.484614	1.20288	92.17	14.69	742.64	8459544	1	2
82	2010	济宁市	4.9879	2.22022	6.1221	1.09602	1.12419	0.0991798	31561	0.0119233	0.564813	1.38863	96.35	16.92	738.01	10042495	1	2
82	2011	济宁市	0.612245	2.22297	6.45789	1.10006	1.12291	0.103701	35729	0.0159456	0.480429	1.58916	95.26	24.35	741.47	11779847	1	2
82	2012	济宁市	7.00123	2.26099	6.6019	1.13716	1.12384	0.113655	39165	0.0151765	0.56743	1.56069	100.52	28.42	741.56	14814465	1	2
82	2013	济宁市	1.05881	2.26323	6.6288	1.1607	1.10253	0.122309	41292	0.0144546	0.624957	1.85373	104.617	23.87	749.53	15341110	1	2
82	2014	济宁市	0.955041	2.26223	7.03798	1.16758	1.09465	0.122857	46213	0.0143162	0.667931	1.60091	111.023	38.27	760.42	17297112	1	2
83	2009	佳木斯市	-2.35359	2.33748	10.7002	0.789533	1.54795	0.20451	17172	0.00809296	0.395084	-0.0666285	128.72	4.59	77.13	1780850	1	3
83	2010	佳木斯市	-1.22779	2.27999	15.6057	0.769818	1.51017	0.237694	20254	0.0146035	0.525317	0.119524	120.99	5.71	77.6	2168017	1	3
83	2011	佳木斯市	-0.942411	2.28998	17.4614	0.782249	1.50773	0.227566	24853	0.0151953	0.469097	0.760675	126.11	6.26	76.6	2454704	1	3
83	2012	佳木斯市	-13.5273	2.2202	1.76253	0.753897	1.4663	0.240393	27774	0.00628085	0.552212	1.04584	183.47	6.57	73.16	2774298	1	3
83	2013	佳木斯市	-2.99868	2.47169	0.97012	1.01477	1.45692	0.251611	32733	0.016163	0.613951	1.18268	185.605	6.84	74.02	3260246	1	3
83	2014	佳木斯市	0.825218	2.47478	2.05414	1.0059	1.46889	0.244803	32864	0.0184272	0.630717	0.726151	185.236	7.25	73.8	3612327	1	3
84	2009	江门市	-1.26851	1.7588	1.71	0.797882	0.960917	0.0828373	32139	0.0527906	0.366975	2.09993	55.34	13.56	411.96	5620674	4	4
84	2010	江门市	8.28699	1.77557	1.72714	0.794791	0.980781	0.084681	37313	0.0467467	0.402293	2.60706	59.37	14.05	409.97	6558584	4	4
84	2011	江门市	1.73453	1.7925	1.73052	0.819376	0.973128	0.090298	41063	0.0271615	0.405293	2.5902	67.62	14.11	414.26	7591500	4	4
84	2012	江门市	-1.42003	1.79538	1.82682	0.759564	1.03582	0.10004	42028	0.029076	0.452251	2.39585	78.35	15.8	412.2	8072059	4	4
84	2013	江门市	0.205184	1.81235	1.79395	0.758755	1.0536	0.106295	50895	0.0281359	0.500377	2.63978	87.3919	15.97	413.47	9036984	4	4
84	2014	江门市	1.03514	1.86936	1.75543	0.798411	1.07095	0.113357	46237	0.0251565	0.533738	2.61988	98.4291	14.29	413.88	9235509	4	4
85	2009	焦作市	0.687544	2.27035	1.02318	1.09232	1.17803	0.0966041	31356	0.012623	0.75003	0.37713	165.99	12.28	896.24	2636968	4	2
85	2010	焦作市	-2.59527	2.27121	1.05279	1.0635	1.2077	0.0975577	35767	0.0153256	0.779195	0.33603	187.3	12.56	904	3218420	4	2
85	2011	焦作市	1.07726	2.25626	0.99462	1.11437	1.14189	0.100371	40809	0.0212998	0.656024	0.768606	195.69	13.72	908.74	3790240	4	2
85	2012	焦作市	5.31863	2.23535	1.07167	1.11112	1.12423	0.106985	44029	0.0243111	0.722092	0.804344	213.93	12.35	902.28	4394080	4	2
85	2013	焦作市	1.48162	2.18007	1.23296	1.04326	1.13681	0.107265	46396	0.0236329	0.804774	1.19249	226.033	12.22	903.44	4972405	4	2
85	2014	焦作市	0.997217	2.13603	1.31935	1.00861	1.12742	0.104364	52421	0.0242406	0.880292	1.00924	253.853	12.67	907.93	5580081	4	2
86	2009	揭阳市	-0.380286	2.24996	2.40758	1.01847	1.23148	0.0945143	14159	0.0206287	0.482171	0.0196634	14.53	5.05	1238.76	3404535	4	4
86	2010	揭阳市	0.244161	2.25147	2.47296	1.02673	1.22474	0.0937909	17373	0.00974664	0.558758	0.119777	12.83	5.96	1256.72	4466156	4	4
86	2011	揭阳市	0.382973	2.24384	2.42382	1.01873	1.22511	0.101084	20780	0.00878214	0.391726	0.649164	13.15	5.92	1270.95	5734544	4	4
86	2012	揭阳市	0.751076	2.24378	2.62827	1.02696	1.21681	0.107015	23532	0.0085499	0.475025	0.840641	15.52	6.82	1279.79	5210505	4	4
86	2013	揭阳市	6.16212	1.96986	1.39754	0.828646	1.14121	0.102	23504	0.00838226	0.516641	1.24754	17.3034	3.3	1296.39	6576580	4	4
86	2014	揭阳市	1.26034	1.89238	1.54878	0.790917	1.10146	0.105262	29600	0.0082338	0.614341	1.09109	17.6347	3.67	1324.73	7590155	4	4
87	2009	锦州市	-3.84007	2.4657	0.793832	1.05357	1.41213	0.153243	23447	0.0345543	0.445622	0.189741	257.54	9.72	313.61	2698830	3	1
87	2010	锦州市	1.73313	2.47301	0.722828	1.06293	1.41008	0.151699	29264	0.0363162	0.603928	0.28248	261.7	10.2	311.75	3182876	3	1
87	2011	锦州市	0.384788	2.54143	0.702472	1.12995	1.41148	0.140891	35784	0.0303388	0.598035	0.400153	261.71	10.45	311.7	3746091	3	1
87	2012	锦州市	7.83569	2.52954	0.733924	1.14474	1.3848	0.164731	40002	0.0507859	0.646731	0.236372	271.75	10.77	311.24	4344554	3	1
87	2013	锦州市	0.0376108	2.48249	0.659136	1.13187	1.35062	0.166716	43952	0.0516831	0.707948	0.63977	278.735	11.01	304.47	4939822	3	1
87	2014	锦州市	1.12322	2.49477	0.692106	1.12584	1.36892	0.167501	44264	0.0564456	0.71185	0.8052	282.407	11.9	303.84	5549961	3	1
88	2009	晋城市	0.557581	2.06929	9.64899	0.915221	1.15407	0.12621	27108	0.0218946	0.60492	-0.168243	37.52	11.05	229.74	1777862	2	4
88	2010	晋城市	2.07932	2.03872	10.1159	0.899969	1.13875	0.122521	32337	0.0118694	0.592215	0.192002	36.83	10.87	229.42	1911163	2	4
88	2011	晋城市	-0.220073	2.0136	10.7382	0.915301	1.0983	0.126525	39205	0.0153471	0.563278	0.643667	22.62	14.12	230.75	2245030	2	4
88	2012	晋城市	1.05676	2.06045	10.9687	0.938092	1.12235	0.128184	44257	0.0159959	0.646668	0.758774	27.07	14.62	231.55	2607671	2	4
88	2013	晋城市	2.19458	2.07899	11.8235	0.998423	1.08056	0.152451	47119	0.0167797	0.81179	0.987986	28.1259	14.91	232.69	2971499	2	4
88	2014	晋城市	0.969824	2.10921	12.2896	1.01615	1.09306	0.156129	44943	0.0168433	0.941072	0.713944	29.1275	15.36	232.28	3412124	2	4
89	2009	晋中市	3.48954	2.3328	0.77174	1.22	1.11281	0.161881	20335	0.00755722	0.621752	-0.388424	169.16	10.05	195.07	2490453	1	2
89	2010	晋中市	-1.29045	2.35237	4.87027	1.14921	1.20316	0.157808	24275	0.00566691	0.647998	-0.067534	179.6	10.35	195.8	2775894	1	2
89	2011	晋中市	-1.04189	2.33211	5.54309	1.1322	1.19991	0.173211	27300	0.00460551	0.651748	0.0649637	191.1	10.29	197.22	3254168	1	2
89	2012	晋中市	0.249299	2.30844	6.46251	1.09889	1.20955	0.181172	30093	0.00764791	0.754244	0.151069	210.24	12.78	198.27	3773239	1	2
89	2013	晋中市	-0.376178	2.33162	7.89934	1.12723	1.20439	0.208988	30977	0.0109779	0.925356	0.47227	360.275	16.62	201.62	4294792	1	2
89	2014	晋中市	0.786394	2.33526	8.4956	1.1154	1.21986	0.208253	31434	0.0208058	1.06214	0.439669	422.95	13.88	201.62	4842576	1	2
90	2009	荆门市	1.54524	2.16586	1.43427	0.912901	1.25296	0.136076	21074	0.015807	0.528549	-0.444586	61.02	9.03	242.7	2288245	3	3
90	2010	荆门市	9.6432	2.30218	1.28684	0.955277	1.34691	0.130752	25509	0.0147944	0.614484	-0.0632078	63.7	9.41	242.18	2529826	3	3
90	2011	荆门市	1.36311	2.30208	1.26254	0.978495	1.32359	0.132975	32765	0.0124916	0.594965	0.136343	65.99	10.15	243.39	2982354	3	3
90	2012	荆门市	-1.20706	2.20603	1.37424	0.934797	1.27123	0.131026	37649	0.0125425	0.701441	0.180224	70.14	10.45	243.72	3470485	3	3
90	2013	荆门市	-0.54852	2.20943	1.27716	0.984446	1.22499	0.132034	39954	0.0133207	0.813644	1.03997	70.5552	11.71	242.49	3954849	3	3
90	2014	荆门市	1.02563	2.22113	1.27355	0.986351	1.23478	0.136547	45378	0.0138411	0.908099	0.939008	67.962	12.97	242.09	4517795	3	3
91	2009	荆州市	1.09414	2.17711	1.14115	0.850085	1.32702	0.113084	10962	0.0125954	0.613258	-0.433884	177.38	6.46	466.07	3447200	4	3
91	2010	荆州市	10.162	2.161	1.18642	0.863624	1.29738	0.123477	14707	0.00443043	0.717875	-0.147342	179.04	6.7	467.05	4710826	4	3
91	2011	荆州市	-3.37807	2.27212	0.803011	1.00059	1.27152	0.189033	18288	0.00448748	0.741735	-0.161268	168.09	8.2	470.3	5568000	4	3
91	2012	荆州市	6.35811	2.25956	0.936059	0.986576	1.27298	0.189657	20912	0.00474032	0.832336	0.0351069	171.32	7.66	471.5	6505411	4	3
91	2013	荆州市	0.37049	2.22863	0.947844	0.988594	1.24004	0.191714	20196	0.00494354	0.964397	0.458975	171.673	7.96	468.83	7382647	4	3
91	2014	荆州市	1.21318	2.22636	0.973862	0.970949	1.25541	0.186624	25774	0.00505712	1.0612	0.40774	169.824	8.92	467.02	8314421	4	3
92	2009	景德镇市	-0.749433	2.29385	1.199	0.948768	1.34508	0.159134	23174	0.0188921	0.908029	-0.0139528	165.95	14.59	304.83	1185402	3	3
92	2010	景德镇市	2.95389	2.21992	1.28053	0.914001	1.30592	0.16874	29155	0.0174156	0.952525	0.492517	166.91	14.46	310.43	1403748	3	3
92	2011	景德镇市	0.270311	2.21883	1.29984	0.966492	1.25234	0.174859	35421	0.00820987	0.698528	0.652224	152.94	16.44	313.15	1653540	3	3
92	2012	景德镇市	1.04258	2.24763	1.245	1.01963	1.228	0.192134	39151	0.0117676	0.726922	0.597537	143.28	16.55	316.84	1878302	3	3
92	2013	景德镇市	-0.505767	2.33097	1.15179	1.0106	1.32037	0.199031	40981	0.0125848	0.791904	0.90723	139.308	17.19	316.06	2132707	3	3
92	2014	景德镇市	0.969544	2.27662	1.21064	1.00195	1.27466	0.20261	45438	0.0128912	0.843308	1.06344	155.924	16.86	319.03	2398830	3	3
93	2009	九江市	-0.299317	2.29668	0.923171	1.05211	1.24456	0.161934	17420	0.0427681	0.79262	-0.741184	166.18	14.8	260.87	2405051	3	1
93	2010	九江市	4.80099	2.29734	0.897553	1.06036	1.23698	0.161349	21862	0.0426951	0.850199	-0.523444	164.76	20.72	264.52	2840826	3	1
93	2011	九江市	0.968479	2.26462	0.949779	1.04394	1.22068	0.179259	26464	0.0387448	0.801123	-0.114603	169.24	21.16	266.92	3297351	3	1
93	2012	九江市	6.22044	2.23283	1.08732	1.04413	1.1887	0.209853	29785	0.0437412	0.849465	0.12618	153.55	22.04	270.21	3826576	3	1
93	2013	九江市	-0.863267	2.27333	1.01767	1.03906	1.23427	0.211148	31530	0.04686	0.941341	0.506289	156.654	22.92	266.32	4356334	3	1
93	2014	九江市	1.36588	2.23528	1.11943	1.01935	1.21594	0.21547	37097	0.0499948	1.01812	0.686106	162.097	23.13	268.96	5122203	3	1
94	2009	酒泉市	-3.54013	2.61065	1.58378	1.13761	1.47304	0.143195	31512	0.00953892	0.93495	-1.34984	59.82	10.49	4.97	758256	3	1
94	2010	酒泉市	4.23126	2.61651	1.5764	1.15279	1.46372	0.147509	39562	0.0178078	1.08291	0.0976741	63.96	10.62	5.05	875903	3	1
94	2011	酒泉市	-0.117499	2.61947	1.65094	1.19012	1.42935	0.156598	43825	0.00063461	1.17108	0.232184	66.01	10.61	5.11	1052365	3	1
94	2012	酒泉市	6.75209	2.64309	1.71628	1.1889	1.45419	0.154774	52116	0.00340766	1.36454	0.916291	70.36	10.66	5.1	1244000	3	1
94	2013	酒泉市	2.74739	2.59898	1.19698	1.1639	1.43509	0.150628	57832	0.00048438	1.29256	1.28623	63.5108	11.08	5.71	1392824	3	1
94	2014	酒泉市	0.991745	2.51479	0.646855	1.14694	1.36785	0.171951	55000	0.00428191	1.64386	1.05699	70.1169	10.99	5.73	1568181	3	1
95	2009	开封市	6.37446	2.36871	1.90511	1.01026	1.35845	0.124853	16571	0.00570913	0.521654	-1.31164	135.2	10.26	818.03	699731	3	3
95	2010	开封市	5.48485	2.35593	0.698459	1.02973	1.3262	0.12562	19750	0.00920162	0.546376	-1.24475	137.37	11.8	829.76	3646083	3	3
95	2011	开封市	1.22241	2.37171	0.744094	0.994532	1.37718	0.135194	22972	0.0137784	0.545304	-1.14455	149.9	13.87	843.23	4346031	3	3
95	2012	开封市	4.77246	2.35092	0.865531	0.984926	1.36599	0.142235	25922	0.0128985	0.611625	-0.782231	149.91	14.52	844.86	5034914	3	3
95	2013	开封市	0.691308	2.13015	1.09123	0.931348	1.1988	0.144491	24657	0.0196284	0.690609	-0.569336	156.617	15.19	858.3	5778067	3	3
95	2014	开封市	0.959355	2.15842	1.05295	0.956104	1.20232	0.149561	32454	0.0204534	0.76112	-0.161946	216.826	15.42	885.62	5883150	3	3
96	2009	昆明市	-0.4963	2.50825	0.705211	1.08086	1.42738	0.149696	25826	0.0275598	0.885002	1.2196	505.48	9.96	254.1	8646103	3	1
96	2010	昆明市	4.92104	2.51902	0.738973	1.08595	1.43307	0.163324	33550	0.0315148	1.01911	0.419088	462.21	8.18	277.89	9564321	3	1
96	2011	昆明市	0.567396	2.48274	1.72336	1.07438	1.40836	0.176018	38831	0.0319976	0.906736	0.761527	627.34	11.93	258.92	12717298	3	1
96	2012	昆明市	7.64739	2.44379	1.77111	1.07025	1.37354	0.17453	46256	0.0331481	0.779076	0.897158	664.21	14.36	258.65	14937990	3	1
96	2013	昆明市	0.505686	2.4749	1.50182	1.08817	1.38673	0.17151	62437	0.0320973	0.858341	1.05284	706.103	14.26	260.23	17022979	3	1
96	2014	昆明市	0.399768	2.5081	1.42093	1.09191	1.4162	0.159886	56236	0.0369758	0.845185	1.30299	744.656	25.58	261.99	19058927	3	1
97	2009	来宾市	-0.274117	2.35773	1.79728	1.08276	1.27497	0.204414	12967	0.00254096	0.684831	-2.54357	23.32	1.91	189.77	668407	3	1
97	2010	来宾市	4.62285	2.3764	1.83897	1.12818	1.24822	0.2221	18369	0.000168476	0.757988	-1.92348	22.51	2.04	193.95	794634	3	1
97	2011	来宾市	-0.617826	2.37307	1.91992	1.11928	1.25379	0.206012	23055	0.00454348	0.729813	-1.82953	21.69	2.3	195.16	944158	3	1
97	2012	来宾市	6.16487	2.42343	1.83872	1.16445	1.25898	0.232975	24183	0.00295518	0.933537	-1.67001	22.76	4.53	194.13	1095269	3	1
97	2013	来宾市	-0.164778	2.44294	2.1099	1.15934	1.2836	0.239817	20139	0.00267257	0.796053	-0.78144	24.6283	5.4	190.63	1208723	3	1
97	2014	来宾市	0.827367	2.46214	0.654352	1.11508	1.34706	0.234554	25563	0.000937398	0.782209	-0.91217	27.2785	5.48	198.63	1341676	3	1
98	2009	莱芜市	-2.67023	1.85421	1.60687	0.935138	0.919077	0.0946463	36907	0.0128567	0.552833	1.86021	95.19	10.79	562.69	1606046	4	4
98	2010	莱芜市	5.42893	1.80421	1.66337	0.906595	0.897614	0.0950654	42397	0.0118434	0.588215	2.47547	81.43	10.79	564.07	1820589	4	4
98	2011	莱芜市	1.72193	1.88024	1.58414	0.93925	0.940993	0.0967961	46983	0.0103141	0.572173	2.53232	59.26	10.78	565.23	1983883	4	4
98	2012	莱芜市	2.87601	1.93607	1.51209	0.985878	0.95019	0.105677	48212	0.0119516	0.698528	2.42747	45.91	10.84	562.33	2280507	4	4
98	2013	莱芜市	-0.00758172	1.98274	1.46198	1.01518	0.967569	0.11601	51455	0.0113209	0.723246	2.72348	40.664	13.24	563.31	2577538	4	4
98	2014	莱芜市	1.11004	2.05776	1.42428	1.01101	1.04674	0.116517	51352	0.00546484	0.793242	2.53538	59.1315	13.75	569.1	2903597	4	4
99	2009	兰州市	0.0245571	2.42723	0.878394	1.15376	1.27346	0.129413	27904	0.00318557	0.546641	0.761553	809.19	8.66	247.28	4697711	3	1
99	2010	兰州市	2.86637	2.40679	0.832353	1.14972	1.25707	0.133522	34009	0.00117361	0.600412	1.05801	857.33	10.28	247.24	5451055	3	1
99	2011	兰州市	-0.759301	2.39781	0.721229	1.15351	1.24431	0.129027	37570	0.000791302	0.698937	1.20799	905.51	10.37	247.05	6397231	3	1
99	2012	兰州市	3.66076	2.40773	0.799033	1.16617	1.24156	0.129553	43175	0.000301852	0.792407	1.41011	953.76	10.48	245.7	7491157	3	1
99	2013	兰州市	1.13719	2.46375	1.41236	1.16433	1.29942	0.136432	48138	0.000731786	0.741359	1.68718	1261.05	11.78	281.65	8438727	3	1
99	2014	兰州市	1.14048	2.48243	1.43222	1.18062	1.30181	0.139986	54771	0.0016706	0.636773	1.70044	1105.37	8.15	286.31	9448645	3	1
100	2009	廊坊市	3.40565	2.23396	0.943892	1.032	1.20196	0.115163	27904	0.0275091	1.11522	0.944604	255.87	9.74	642.91	3545452	4	4
100	2010	廊坊市	13.9965	2.17937	1.07022	1.00836	1.171	0.132958	31844	0.0240527	0.672811	1.09138	235.34	10.65	651.77	4191325	4	4
100	2011	廊坊市	0.727861	2.11344	1.21007	0.968556	1.14488	0.141457	36773	0.0224917	0.655521	1.28963	247.29	10.76	660.94	4931150	4	4
100	2012	廊坊市	6.34974	2.159	1.18037	1.00264	1.15636	0.149381	40598	0.0217248	0.714538	1.5718	242.56	10.82	673.85	5680821	4	4
100	2013	廊坊市	-0.564916	2.20729	1.08408	1.01309	1.1942	0.150495	46046	0.021503	0.79321	1.67273	206.361	10.74	661.83	6441833	4	4
100	2014	廊坊市	1.15904	2.18019	1.17189	0.984687	1.1955	0.139024	48407	0.020227	0.611184	1.8845	197.649	10.98	705.75	7236964	4	4
101	2009	乐山市	-1.79954	2.32308	1.02811	1.19063	1.13245	0.158766	18379	0.00918858	0.643123	-0.399031	38.14	5.73	275.39	2329926	3	2
101	2010	乐山市	-0.436059	2.33173	0.983064	1.22082	1.11092	0.159309	22990	0.00818941	0.685631	-0.239838	104.09	5.97	275.5	2488058	3	2
101	2011	乐山市	-1.28011	2.37087	0.910852	1.23627	1.1346	0.156978	28339	0.00831761	0.536261	0.0484676	110.89	6.4	276.33	2933003	3	2
101	2012	乐山市	-0.0471326	2.37369	0.902132	1.26049	1.1132	0.162579	30386	0.00772733	0.585968	0.186724	120.28	6.78	279.12	3400831	3	2
101	2013	乐山市	-0.470201	2.34372	1.02926	1.18573	1.15799	0.170688	31876	0.00569131	0.659388	0.418489	122.868	7.09	279.81	3895607	3	2
101	2014	乐山市	0.462072	2.40883	0.899049	1.16874	1.24008	0.178382	37125	0.00539905	0.689313	0.607489	136.924	7.34	279.6	4873824	3	2
102	2009	丽江市	2.95342	2.51757	1.83206	1.13638	1.38119	0.393237	9863	0.000141459	1.24491	-0.238022	132.01	7.84	56.8	366090	3	1
102	2010	丽江市	5.54998	2.5153	1.81766	1.11291	1.40239	0.411674	11680	0.00130066	1.40723	-1.42386	132.02	8.73	56.76	454984	3	1
102	2011	丽江市	0.0667805	2.5378	1.87341	1.11817	1.41964	0.372122	14279	0.00308159	1.25446	-1.08387	156.78	12.95	57.11	556655	3	1
102	2012	丽江市	7.8306	2.54389	1.89784	1.12825	1.41564	0.502898	16870	0.00850253	1.0903	-0.574431	102.77	13.19	56.06	656908	3	1
102	2013	丽江市	-0.342223	2.63098	2.12954	1.20832	1.42266	0.454974	20734	0.00978694	1.1768	-0.876302	195.021	11.78	56.6	748547	3	1
102	2014	丽江市	0.928813	2.59948	2.35581	1.20842	1.39106	0.488963	20663	0.00183517	1.08137	-1.57857	195.809	11.79	57.11	843239	3	1
103	2009	连云港市	-0.0620563	2.41313	0.853873	1.04148	1.37165	0.149084	19229	0.0754495	1.06266	0.560058	59.5	17.88	654.19	3627308	3	1
103	2010	连云港市	2.81706	2.40284	0.883157	1.03653	1.36631	0.169907	26987	0.0611128	1.03431	0.708637	69.39	17.54	663.64	4306790	3	1
103	2011	连云港市	-0.582403	2.39984	0.880869	1.03498	1.36486	0.194704	32119	0.0272429	0.739577	1.0896	67.03	17.53	663.4	5002331	3	1
103	2012	连云港市	1.79263	2.41908	0.876323	1.06146	1.35763	0.194925	36470	0.0287552	0.798841	1.43406	66.29	17.7	671.03	5754940	3	1
103	2013	连云港市	2.35895	2.31115	0.815799	1.04331	1.26784	0.202967	34335	0.0297055	0.756189	1.99196	72.2626	17.8	683.1	6555728	3	1
103	2014	连云港市	1.11906	2.31663	0.826882	1.04327	1.27336	0.191236	44277	0.0297928	0.873179	2.44634	72.4008	8.1	691.42	7393991	3	1
104	2009	辽阳市	2.61428	2.27372	1.09603	1.06123	1.2125	0.132641	33151	0.091735	0.569856	-0.0704421	103.11	9.27	387.42	1771094	3	2
104	2010	辽阳市	0.370812	2.21515	1.17362	1.02949	1.18566	0.136068	39686	0.0300342	0.574929	0.69685	108.44	13.29	387.08	2086090	3	2
104	2011	辽阳市	-0.248362	2.2201	1.1763	1.04844	1.17166	0.138525	48594	0.0277358	0.570038	0.311251	107.83	14.52	382.13	2451009	3	2
104	2012	辽阳市	2.53427	2.22946	1.17164	1.05802	1.17143	0.137328	53877	0.0283294	0.593518	0.381327	105.91	14.17	380.74	2838233	3	2
104	2013	辽阳市	0.0999081	2.27729	1.0791	1.04962	1.22767	0.150699	59999	0.0293608	0.644755	0.81831	94.5	15.16	380.13	3224286	3	2
104	2014	辽阳市	0.643712	2.28828	1.09147	1.05304	1.23523	0.16165	54800	0.0362928	0.704536	0.67123	96.0589	15.31	379.75	3616370	3	2
105	2009	辽源市	1.7197	2.31582	6.34273	1.06022	1.2556	0.157614	27160	0.0219603	1.21161	-1.08084	63.61	10.25	240.86	905003	1	2
105	2010	辽源市	-0.176125	2.30997	6.4371	1.06107	1.2489	0.156103	33137	0.0324561	1.10284	-0.598756	72.9	13.49	240.76	1075145	1	2
105	2011	辽源市	-0.653457	2.33098	6.66231	1.06056	1.27042	0.137516	40844	0.0199517	0.741597	-0.464306	44.17	13.69	238.4	1268280	1	2
105	2012	辽源市	1.09027	2.32012	6.92416	1.07065	1.24947	0.136589	49479	0.0137213	0.815399	-0.584513	45.63	10.59	237.35	1472289	1	2
105	2013	辽源市	4.15712	2.29092	0.909918	1.17957	1.11135	0.133944	57402	0.0217653	0.716405	-0.259906	50.361	11.09	237.2	1675534	1	2
105	2014	辽源市	0.75095	2.26739	1.03569	1.13047	1.13692	0.143914	56467	0.0234111	0.769768	-0.269781	49.9672	11.12	236.96	1890505	1	2
106	2009	聊城市	-1.07698	2.01955	1.22005	0.842343	1.17721	0.0778144	24657	0.00838286	0.507874	0.333754	64.05	16.19	678.95	4781685	4	4
106	2010	聊城市	1.82612	2.0438	1.1893	0.869454	1.17434	0.0891257	28464	0.00410821	0.547146	0.828301	63.77	15.33	686.58	5585951	4	4
106	2011	聊城市	0.0243175	2.08249	1.15305	0.88813	1.19436	0.0903761	32968	0.0037262	0.542408	0.809126	66.16	15.39	694.27	6299551	4	4
106	2012	聊城市	3.39508	2.09261	1.18198	0.89586	1.19675	0.101083	36573	0.00337325	0.587281	0.662402	77.47	16.42	683.04	7243432	4	4
106	2013	聊城市	1.31951	2.11776	1.19863	0.889052	1.22871	0.109156	39563	0.00420106	0.638703	1.14521	70.246	18.16	665.09	8208176	4	4
106	2014	聊城市	0.947957	2.12944	1.17383	0.902612	1.22683	0.113639	42482	0.00259216	0.728474	1.00906	68.6015	18.74	681.36	9595582	4	4
107	2009	临沧市	-4.56624	2.15734	2.13259	1.04529	1.11205	0.383469	7590	0.00944028	0.631608	-3.08108	22.32	3.88	97.92	594016	3	3
107	2010	临沧市	4.55249	2.28624	2.10713	0.95225	1.33399	0.418369	8988	0.00644038	1.08042	-3.0089	24.11	4.63	99.38	725787	3	3
107	2011	临沧市	1.25986	2.26569	1.90731	0.966646	1.29905	0.472752	11166	0.00684133	1.27034	-2.16672	25.53	4.87	96.32	871018	3	3
107	2012	临沧市	9.63176	2.33122	2.10115	1.00267	1.32855	0.455052	14376	0.00107372	1.16539	-1.96902	24.18	5.75	96.61	1019743	3	3
107	2013	临沧市	0.435454	2.34654	2.26617	1.01354	1.333	0.43578	17631	0.00677246	1.00279	-1.72786	23.7986	5.9	100.09	1163017	3	3
107	2014	临沧市	1.23785	2.345	0.629334	1.01885	1.32615	0.418058	18710	0.00857622	1.21429	-1.71023	22.2666	6.62	100.69	1372421	3	3
108	2009	临汾市	-0.913089	2.36072	1.91873	1.08571	1.27501	0.170923	18215	0.0103732	0.546323	-1.11718	83.11	5.7	215.56	2725510	3	1
108	2010	临汾市	1.02463	2.36066	1.92947	1.08455	1.2761	0.179482	20851	0.00577123	0.595947	-0.579407	87.66	6.02	215.69	3064944	3	1
108	2011	临汾市	-0.690825	2.37717	2.13017	1.10198	1.27519	0.164715	26220	0.00500996	0.534611	-0.297042	89.93	6.01	217.07	3606900	3	1
108	2012	临汾市	8.15783	2.40283	2.1282	1.12392	1.27892	0.182368	28031	0.00700625	0.673543	-0.0635982	97.27	6.33	209.72	4182209	3	1
108	2013	临汾市	-1.20615	2.37468	2.54494	1.11896	1.25572	0.216736	28663	0.00691434	0.846692	0.256296	101.271	6.55	210.71	4755026	3	1
108	2014	临汾市	0.86924	2.37228	2.58228	1.11879	1.25349	0.233326	27557	0.0075434	1.01334	0.323737	103.275	7.89	211.58	5450084	3	1
109	2009	临沂市	-0.425002	2.21073	0.966982	1.0156	1.19512	0.0905422	20983	0.0100702	0.556039	0.611104	53.98	16.3	605.86	9742056	4	2
109	2010	临沂市	2.46199	2.17895	1.01161	1.01898	1.15997	0.0985275	23886	0.00901243	0.586784	0.687829	52.96	17.65	623.98	11587531	4	2
109	2011	临沂市	0.524535	2.19655	0.812892	1.07521	1.12133	0.10283	27503	0.00611452	0.428425	0.781622	54.71	15.76	628.79	13660821	4	2
109	2012	临沂市	12.8321	2.15727	0.887172	1.0752	1.08207	0.115832	29808	0.00490917	0.669361	0.694715	56.55	15.19	630.43	15718587	4	2
109	2013	临沂市	3.08878	2.26986	1.00729	1.02653	1.24333	0.121522	30613	0.00564046	0.728718	0.921778	56.4041	15.82	634.3	17809138	4	2
109	2014	临沂市	0.682926	2.22363	1.15364	1.03921	1.18442	0.127478	35032	0.00584964	0.791638	0.937621	58.578	15.62	647.56	20084374	4	2
110	2009	柳州市	0.263683	2.31298	1.20773	0.963502	1.34947	0.121864	28291	0.0078331	0.651837	0.258531	161.74	13.58	197.43	4009786	3	3
110	2010	柳州市	7.57771	2.32221	1.1937	0.973508	1.3487	0.117853	35230	0.00275318	0.763989	0.607211	170.29	14.23	200.19	4800008	3	3
110	2011	柳州市	0.656044	2.34787	1.16266	1.00407	1.3438	0.116659	41832	0.0140168	0.792017	0.82002	177.99	13.9	201.32	5687979	3	3
110	2012	柳州市	11.3766	2.4125	1.12654	1.06126	1.35124	0.121481	47795	0.0122471	0.887188	0.769899	183.84	13.87	200.19	6618437	3	3
110	2013	柳州市	1.55727	2.19659	0.936707	1.03218	1.16441	0.11969	54034	0.0110845	0.757254	1.32497	175.212	15.62	200.22	7584238	3	3
110	2014	柳州市	0.985642	2.19378	0.920976	1.03786	1.15592	0.118453	57049	0.00277486	0.799404	1.57908	182.636	16.11	203.23	8582017	3	3
111	2009	龙岩市	1.61614	2.37741	0.922374	1.1159	1.2615	0.107945	29725	0.0126029	0.526098	0.102459	45.8	7.84	153.88	2619733	3	1
111	2010	龙岩市	8.81812	2.35756	0.864228	1.11929	1.23827	0.111831	38698	0.0110318	0.588309	0.759688	44.85	6.71	164.91	3121663	3	1
111	2011	龙岩市	0.542508	2.3153	0.931955	1.10268	1.21262	0.110881	48554	0.008774	0.626933	1.19922	48.95	8.38	154.88	3743250	3	1
111	2012	龙岩市	1.11914	2.32619	0.840125	1.13124	1.19495	0.11998	53590	0.00910281	0.708732	1.46087	52.27	8.89	156.46	4235256	3	1
111	2013	龙岩市	-0.979202	2.4587	0.821512	1.13175	1.32695	0.13475	48842	0.00885759	0.877677	1.81807	54.8182	8.86	158.71	4807669	3	1
111	2014	龙岩市	0.36667	2.46835	0.634083	1.10358	1.36477	0.126495	62716	0.00911595	0.961288	1.71649	55.832	9.24	161.12	5599920	3	1
112	2009	娄底市	0.413982	2.29689	0.834288	1.11744	1.17945	0.220764	14454	0.0108242	0.551591	-0.450529	57.94	11.08	518.09	1189635	3	2
112	2010	娄底市	10.8803	2.28768	0.748638	1.16588	1.12181	0.155179	17569	0.0117894	0.488132	-0.0233425	59.28	11.03	533.44	2190147	3	2
112	2011	娄底市	-0.0946953	2.20489	0.864413	1.14511	1.05978	0.155048	22362	0.0124923	0.501907	0.149353	60.09	12.72	536.91	2580689	3	2
112	2012	娄底市	1.79829	2.26172	0.758571	1.16349	1.09823	0.164767	26367	0.0124124	0.580371	0.487719	55.87	12.63	539.2	2977484	3	2
112	2013	娄底市	-0.527542	2.31194	0.69671	1.17742	1.13453	0.169171	25471	0.0153217	0.704341	0.552359	64.275	8.97	540.36	3390796	3	2
112	2014	娄底市	0.989566	2.31709	0.705782	1.1756	1.1415	0.168334	31509	0.0147921	0.775432	0.676374	63.6458	9.18	548.62	3914355	3	2
113	2009	泸州市	-0.368253	2.12777	3.39566	0.977296	1.15047	0.166597	13591	0.00226831	0.597626	-1.30362	81.91	5.08	406.53	2135576	4	4
113	2010	泸州市	-2.21845	2.1271	3.29935	0.991723	1.13537	0.177024	16698	0.00282675	0.644093	-0.57733	70.66	5.35	410.79	2598243	4	4
113	2011	泸州市	-0.633707	2.15184	2.61112	1.001	1.15084	0.189532	21339	0.00270119	0.565317	-0.301696	74.5	6.3	411.36	3074871	4	4
113	2012	泸州市	4.92824	2.16286	2.2372	1.02398	1.13888	0.206037	24317	0.0031432	0.647366	-0.177582	81.54	7.74	412.89	3583787	4	4
113	2013	泸州市	1.98917	2.07153	2.22768	0.963714	1.10781	0.219306	22450	0.00282958	0.747978	0.0750067	84.9292	8.89	415.51	4119427	4	4
113	2014	泸州市	1.16664	2.03628	2.34559	0.950012	1.08627	0.223302	29655	0.00307008	0.934319	0.398432	87.8051	9.13	415.89	4913963	4	4
114	2009	吕梁市	-5.26755	2.12488	2.23427	1.00173	1.12315	0.199118	16903	0.00395918	0.574323	-0.89961	37.45	8.85	179.42	1970369	2	4
114	2010	吕梁市	6.55647	2.11441	2.18813	0.997958	1.11645	0.178586	23267	0.0143742	0.515362	-0.958881	42.56	8.75	180.55	2224956	2	4
114	2011	吕梁市	0.255068	2.16968	2.39143	0.988022	1.18166	0.16782	30224	0.0106909	0.435901	-0.870343	41.93	10.03	183.25	2610539	2	4
114	2012	吕梁市	2.08902	2.10605	5.98441	0.968891	1.13716	0.200317	32709	0.0163352	0.561098	-0.474331	40.77	10.22	185.38	4909282	2	4
114	2013	吕梁市	0.646255	2.1061	7.90503	0.969848	1.13625	0.237907	31183	0.0160089	0.710488	-0.495458	50.1371	10.44	185.45	3440357	2	4
114	2014	吕梁市	0.689708	2.13588	8.4342	0.988079	1.1478	0.239533	28960	0.00240105	0.923388	-0.479002	55.5004	10.99	183.96	3886735	2	4
115	2009	洛阳市	-0.740175	2.36568	0.978309	1.15418	1.2115	0.102237	31170	0.0312322	0.723104	0.754015	116.26	9.29	457.16	6799184	3	2
115	2010	洛阳市	3.61349	2.38003	0.940619	1.15945	1.22058	0.0994719	35762	0.0343873	0.762333	0.975428	116.86	9.93	462.86	8088089	3	2
115	2011	洛阳市	0.371087	2.38142	0.958224	1.17019	1.21123	0.109851	41198	0.0412171	0.688387	1.27899	140.8	10.64	467.82	9635440	3	2
115	2012	洛阳市	2.49006	2.35106	0.933264	1.16464	1.18642	0.115766	45316	0.0420107	0.769514	1.51849	167.57	10.39	465.79	11147801	3	2
115	2013	洛阳市	0.968284	2.28358	1.06895	1.07556	1.20802	0.118879	45387	0.0431478	0.824316	1.50075	171.179	11.74	454.38	12691980	3	2
115	2014	洛阳市	0.992792	2.28734	1.09893	1.09317	1.19417	0.125736	49417	0.0450331	0.907605	1.73406	178.456	12.01	456.96	14292067	3	2
116	2009	漯河市	-0.370879	1.96163	1.50177	0.848344	1.11328	0.0998237	23777	0.0288198	0.547552	-0.0991935	86.41	5.14	1054.91	1827407	4	4
116	2010	漯河市	6.06305	1.94457	1.50188	0.841618	1.10295	0.102817	26974	0.0314495	0.593618	-0.430813	91.61	5.4	1025.29	2162871	4	4
116	2011	漯河市	-0.210158	1.87946	1.50069	0.84644	1.03302	0.116376	29487	0.0358683	0.596175	-0.876917	102.36	5.4	1056.06	2541373	4	4
116	2012	漯河市	3.2676	1.84036	1.63149	0.816653	1.02371	0.140134	31211	0.0489404	0.660858	-0.303565	102.88	5.64	1050.94	2944283	4	4
116	2013	漯河市	0.98144	1.80208	1.75336	0.748268	1.05381	0.146882	31443	0.0498213	0.752487	-0.17144	107.899	5.77	1269.35	3360748	4	4
116	2014	漯河市	1.13864	1.7794	1.7391	0.755189	1.02421	0.144435	36671	0.0514453	0.821641	0.191528	96.1605	6.04	990.6	3864000	4	4
117	2009	马鞍山市	-0.492641	2.01264	1.57201	0.987116	1.02552	0.120248	51879	0.0586932	0.820164	1.00115	310.47	13.69	762.81	1257477	4	2
117	2010	马鞍山市	1	2.00919	1.53699	0.986239	1.02296	0.106691	62942	0.0575617	0.912861	1.6437	328.46	15.16	765.72	1478007	4	2
117	2011	马鞍山市	1.96869	2.15042	1.27046	1.05088	1.09954	0.120867	52000	0.0546131	0.829954	1.69812	201.26	16.45	565.59	2260928	4	2
117	2012	马鞍山市	0.700537	2.16319	1.23595	1.07014	1.09305	0.154522	56217	0.0683359	0.97496	1.96646	218.32	14.15	564.02	2629400	4	2
117	2013	马鞍山市	1.46636	2.31113	0.991614	1.16806	1.14308	0.156705	56702	0.0823678	1.10736	2.41978	222.71	14.64	564.09	3013382	4	2
117	2014	马鞍山市	0.87662	2.31489	1.00271	1.16821	1.14668	0.136864	60091	0.0810803	1.25626	2.72377	238.367	15.18	561.2	3735329	4	2
118	2009	茂名市	-0.71994	2.3141	2.33225	1.03269	1.28141	0.0793513	19979	0.00174691	0.146201	-1.14071	31.48	3.33	641.74	5910461	3	3
118	2010	茂名市	2.11982	2.30824	2.38155	1.03168	1.27656	0.0812217	23961	0.00137551	0.163892	-0.895981	36.09	3.67	652.09	7049664	3	3
118	2011	茂名市	0.685261	2.25929	2.17072	0.980918	1.27837	0.0926974	29811	0.00127548	0.124495	-0.743383	35.8	3.73	664.43	8428554	3	3
118	2012	茂名市	8.26528	2.26128	1.73569	1.00043	1.26085	0.0993029	32678	0.0025987	0.220727	-0.294247	40.3	3.95	655.49	9021953	3	3
118	2013	茂名市	0.738845	2.2607	1.50396	0.992823	1.26788	0.101192	28498	0.00323731	0.305776	0.334793	44.2959	3.94	663.13	10087878	3	3
118	2014	茂名市	1.00502	2.25573	1.47709	0.997219	1.25852	0.112062	38951	0.00406874	0.362086	0.415256	43.5008	2.27	675.93	10938995	3	3
119	2009	梅州市	-0.505873	2.26847	2.11843	1.16222	1.10625	0.187299	12558	0.0105273	0.313856	-1.07593	38	20.32	319.7	2679766	3	2
119	2010	梅州市	2.94932	2.2726	2.10717	1.17716	1.09543	0.192513	14736	0.00968142	0.319027	-0.388609	40.16	21.72	319.94	3151017	3	2
119	2011	梅州市	-0.46783	2.29458	2.23749	1.19666	1.09793	0.209476	16623	0.00907728	0.280651	-0.0588873	67.19	23.44	326.15	3727919	3	2
119	2012	梅州市	-0.6072	2.29101	2.37789	1.20123	1.08977	0.235295	17425	0.0100082	0.308513	0.241765	42.39	23.6	328.64	4035021	3	2
119	2013	梅州市	1.33709	2.2832	0.741822	1.14586	1.13734	0.257868	15238	0.0101428	0.350621	0.848929	42.2571	7.92	330.89	4501832	3	2
119	2014	梅州市	0.994163	2.28541	0.744923	1.15136	1.13405	0.304818	20529	0.0101915	0.46003	0.938368	44.493	8.45	333.21	4999686	3	2
120	2009	绵阳市	0.41924	2.14535	1.22839	1.01173	1.13361	0.32509	16537	0.0215028	0.978016	0.19361	189.66	7.96	268.98	3410986	4	2
120	2010	绵阳市	-2.0856	2.13456	1.19838	1.01407	1.12049	0.35963	20053	0.0103891	0.854986	0.66627	154.97	12.14	267.6	4195624	4	2
120	2011	绵阳市	-0.422713	2.14786	1.24753	1.01364	1.13423	0.179609	25755	0.0168407	0.614132	0.892076	166.87	12.07	267.84	5020002	4	2
120	2012	绵阳市	8.42892	2.17747	1.19467	1.03937	1.13809	0.186091	27056	0.00981276	0.639086	0.927594	188.79	12.1	269.36	5795063	4	2
120	2013	绵阳市	1.23016	2.24501	0.994959	1.09086	1.15415	0.199736	26602	0.010112	0.639192	1.65898	203.294	12.2	270.34	6500036	4	2
120	2014	绵阳市	1.36706	2.28422	0.959632	1.10602	1.17819	0.186494	33558	0.00892709	0.654394	1.67366	217.312	12.16	271.03	7782856	4	2
121	2009	牡丹江市	-0.629987	2.40749	6.94491	0.867073	1.54041	0.163945	22645	0.0120367	0.587184	-0.272655	197.7	10.91	66.67	2386171	1	3
121	2010	牡丹江市	-0.737733	2.42342	9.49536	0.881267	1.54215	0.177904	27545	0.0106061	0.696821	0.0877019	200.21	9.83	66.59	2664845	1	3
121	2011	牡丹江市	-0.958771	2.40855	10.2658	0.904565	1.50399	0.173229	33675	0.019608	0.61653	0.844943	201.15	10.86	65.37	3131028	1	3
121	2012	牡丹江市	-2.02691	2.41846	10.436	0.8909	1.52756	0.186392	37001	0.00844622	0.714627	1.47613	197.69	10.84	67.58	3461973	1	3
121	2013	牡丹江市	0.574336	2.51774	0.556533	0.962478	1.55526	0.182001	46953	0.00299612	0.814983	1.73073	193.336	11.02	67.43	4197085	1	3
121	2014	牡丹江市	0.980187	2.53061	11.8918	0.969353	1.56125	0.189291	42792	0.0241331	0.915114	0.883955	182.163	11.03	67.98	4771146	1	3
122	2009	南昌市	1.02856	2.24716	0.845819	0.970391	1.27677	0.0989112	39669	0.0588228	0.805069	0.79472	974.99	7.17	671.89	6344337	4	4
122	2010	南昌市	3.01076	2.21571	0.865203	0.962397	1.25331	0.105463	43769	0.0607453	0.887049	1.06846	976.09	10.98	678.53	7649438	4	4
122	2011	南昌市	3.25861	2.1847	0.938518	0.943303	1.2414	0.111336	53023	0.0536005	0.752111	1.37133	968.22	11.79	682.18	9283438	4	4
122	2012	南昌市	5.31218	2.16904	1.02277	0.956039	1.213	0.115149	58715	0.0553002	0.797537	1.55336	1002.64	15.7	686.13	9950970	4	4
122	2013	南昌市	1.48228	2.09273	2.15436	0.934282	1.15845	0.125708	65412	0.0541766	0.868358	1.8925	1019.7	15.28	689.11	11327693	4	4
122	2014	南昌市	1.11048	2.07118	2.09888	0.953495	1.11768	0.128997	70373	0.0537767	0.936283	2.10457	1070.81	16.4	699.45	13048814	4	4
123	2009	南充市	0.499851	2.19874	2.56376	1.02595	1.17279	0.234851	10982	0.00101088	0.732559	-1.43736	94.31	4.53	603.82	2915682	3	2
123	2010	南充市	-2.475	2.32959	1.90572	1.07845	1.25114	0.224218	13212	0.00147362	0.793239	-0.802281	72.6	4.98	602.39	3318724	3	2
123	2011	南充市	-0.872599	2.34702	2.04104	1.08114	1.26588	0.227709	16386	0.00514119	0.693166	-1.00429	76.06	5.66	605.99	3920870	3	2
123	2012	南充市	13.5719	2.26632	2.25375	1.11119	1.15513	0.236152	18757	0.00295754	0.724744	-0.708536	81.97	6.8	608.83	4558047	3	2
123	2013	南充市	3.10026	2.26395	1.29557	1.07982	1.18413	0.233113	17504	0.00270483	0.821679	-0.153492	87.7536	7.17	608.28	5233724	3	2
123	2014	南充市	1.1202	2.28916	1.28072	1.09103	1.19813	0.240696	22639	0.0034421	0.852318	-0.0472104	92.3162	7.61	608.34	6242112	3	2
124	2009	南京市	4.01675	2.2628	1.28984	0.915299	1.3475	0.10904	67455	0.0386099	0.625962	2.29354	1228.06	17.06	956.81	19354933	3	3
124	2010	南京市	6.94935	2.25968	1.29052	0.915769	1.34391	0.105675	64037	0.0363494	0.644372	3.35179	1254.55	17.46	960.1	22887409	3	3
124	2011	南京市	0.331737	2.23597	1.30683	0.921324	1.31465	0.108405	76263	0.0365604	0.611381	3.8217	1270.5	18.96	966.08	26970997	3	3
124	2012	南京市	5.75411	2.28986	1.26997	0.955168	1.33469	0.106873	88525	0.0360492	0.632985	4.11943	1021.06	20.65	969.3	31038199	3	3
124	2013	南京市	3.77153	2.27285	0.915788	0.978087	1.29476	0.106207	124600	0.0306879	0.635786	4.4505	1255.56	19.84	976.3	35317285	3	3
124	2014	南京市	1.33747	2.35279	0.827571	1.03436	1.31843	0.104436	107545	0.0228945	0.615681	4.46006	1241.46	20.8	984.85	41671947	3	3
125	2009	南宁市	1.29173	2.53327	0.690846	1.07222	1.46105	0.133502	21945	0.01247	0.684661	-0.227308	369.07	6.49	315.81	7570122	3	1
125	2010	南宁市	2.87961	2.51231	0.699506	1.08892	1.42338	0.145134	25622	0.0128259	0.823778	0.170657	390.78	11.84	319.9	9059318	3	1
125	2011	南宁市	0.290785	2.51739	0.668695	1.07104	1.44635	0.136702	31172	0.0106388	0.889072	0.39676	415.78	12.08	321.77	10731541	3	1
125	2012	南宁市	3.57494	2.49334	0.751321	1.07112	1.42222	0.150412	35133	0.00396789	1.00576	0.691745	445.76	12.14	320.76	12555902	3	1
125	2013	南宁市	0.286425	2.47453	1.37363	1.06896	1.40556	0.149239	38723	0.0126179	0.867718	1.03045	609.503	12.61	325.67	14508367	3	1
125	2014	南宁市	1.307	2.53314	1.26783	1.15122	1.38192	0.147945	43303	0.00490964	0.916901	1.23859	488.195	13.58	328.03	16169020	3	1
126	2009	南平市	-0.667728	2.32788	1.13637	0.949122	1.37876	0.112988	21473	0.00677379	0.807571	-0.102105	65.93	4.79	117.84	2252168	3	1
126	2010	南平市	1.37423	2.32461	1.11578	0.948429	1.37618	0.119433	26279	0.00643408	0.853651	0.405784	68.73	4.75	119.32	2620382	3	1
126	2011	南平市	-0.204458	2.3632	1.04147	0.999941	1.36326	0.130069	33775	0.00549062	0.748331	0.549629	73.2	4.77	119.13	2969635	3	1
126	2012	南平市	3.38676	2.3561	1.06354	1.01415	1.34194	0.13153	37756	0.00550698	0.877875	0.627652	73.54	4.77	119.31	3573000	3	1
126	2013	南平市	-1.61095	2.49771	0.711955	1.10929	1.38842	0.161077	34994	0.00578968	1.07304	0.97169	74.7848	5.02	120.26	4126815	3	1
126	2014	南平市	1.05476	2.53589	0.678278	1.09005	1.44584	0.154464	47044	0.00597479	1.17728	1.32759	74.1353	5.05	121.46	4519974	3	1
127	2009	南阳市	-0.749249	2.4099	0.809697	1.10195	1.30795	0.118712	16997	0.00529771	0.672605	-0.60116	54.38	5.57	440.42	6766579	3	1
127	2010	南阳市	1.93078	2.41172	0.794338	1.10333	1.30838	0.126505	19145	0.00681848	0.711305	-0.905137	56.24	5.77	447.66	7891715	3	1
127	2011	南阳市	1.41221	2.32861	0.860303	1.10079	1.22783	0.140601	21590	0.0111486	0.670383	-0.682298	54.55	5.97	453.02	9299787	3	1
127	2012	南阳市	-0.700161	2.34462	0.874496	1.10983	1.23478	0.165143	23086	0.0111981	0.735289	-0.544233	55.71	9.77	455.05	10759854	3	1
127	2013	南阳市	-0.327302	2.31554	0.864877	1.08962	1.22591	0.171368	21343	0.0122923	0.83682	-0.247783	58.3083	10.26	441.72	12164624	3	1
127	2014	南阳市	1.34915	2.30291	0.904154	1.0909	1.212	0.168698	26651	0.0144832	0.929489	-0.0925208	59.5895	10.8	445.66	13900512	3	1
128	2009	内江市	-7.24822	2.21762	2.27231	1.08866	1.12896	0.132654	14175	0.000852178	0.479791	-1.09068	47.56	2.12	790.22	1702660	4	2
128	2010	内江市	-1.99611	2.1482	2.55411	1.09187	1.05633	0.133969	18022	0.00444885	0.508388	-0.735215	49.35	2.14	790.07	2020244	4	2
128	2011	内江市	-0.476979	2.16838	1.98699	1.106	1.06239	0.142776	23062	0.00913932	0.447911	-0.756357	49.5	2.23	791.27	2384937	4	2
128	2012	内江市	3.04628	2.15025	1.7759	1.09019	1.06006	0.145196	26341	0.00957301	0.461931	-0.483693	52.1	2.35	792.16	2760586	4	2
128	2013	内江市	0.467578	2.095	1.00532	1.02022	1.07477	0.111652	25043	0.00569014	0.530312	-0.0208341	54.8922	3.07	792.65	3161214	4	2
128	2014	内江市	2.24604	2.02172	1.79821	0.984106	1.03761	0.144783	31024	0.00377464	0.503419	0.160169	62.5845	3.29	791.01	3562244	4	2
129	2009	攀枝花市	-0.910677	1.95634	1.61919	0.986473	0.969869	0.177248	36562	0.0288328	0.624316	0.651234	180.95	8.11	149.97	1191985	4	2
129	2010	攀枝花市	0.240745	1.93515	1.59055	0.979953	0.955198	0.143279	42499	0.0263321	0.631116	1.45666	192.59	8.19	149.7	1401671	4	2
129	2011	攀枝花市	0.830998	1.96104	1.52514	1.06269	0.89835	0.141934	53032	0.01481	0.574046	1.97998	189.06	8.85	150.17	1727891	4	2
129	2012	攀枝花市	-3.73127	2.00609	1.54393	1.04558	0.960505	0.146173	60391	0.00881797	0.611161	1.94808	193.44	10.41	151.14	1921048	4	2
129	2013	攀枝花市	2.40447	2.04169	1.08489	1.11634	0.925344	0.143664	71507	0.00847296	0.655449	2.17516	195.027	11.09	151.33	2193323	4	2
129	2014	攀枝花市	0.940024	2.16975	1.24868	1.13481	1.03495	0.139148	70646	0.00784968	0.669172	2.19215	259.92	12.01	151.17	2455517	4	2
130	2009	盘锦市	-1.79325	1.90609	12.1909	0.615815	1.29027	0.1226	50930	0.0304435	0.744654	0.836171	47.93	14.83	319.36	1568965	2	3
130	2010	盘锦市	0.628458	1.92273	17.1294	0.613091	1.30964	0.118343	66976	0.0652996	0.747575	1.90961	41.08	16.13	322.4	1851055	2	3
130	2011	盘锦市	1.48841	2.03766	18.8884	0.683604	1.35405	0.128692	79584	0.112585	0.709308	0.754489	37.88	16.46	322.35	2178789	2	3
130	2012	盘锦市	9.82521	2.06484	22.2729	0.701712	1.36312	0.146332	87153	0.0812872	0.777313	0.999672	44.15	14.45	316.78	2520310	2	3
130	2013	盘锦市	1.15954	2.1133	24.9443	0.766311	1.34699	0.144523	104733	0.0678411	0.842077	1.40739	48.5581	14.4	317.22	2867072	2	3
130	2014	盘锦市	0.842171	2.09186	26.3601	0.748284	1.34358	0.156536	90615	0.0352484	0.88761	1.63692	54.613	14.65	317.93	3209563	2	3
131	2009	平顶山市	-0.893951	2.2464	5.6561	1.10449	1.1419	0.116573	23018	0.00850097	0.512264	-0.0993758	108.82	8.27	675.41	2958522	1	2
131	2010	平顶山市	2.8298	2.23265	5.6879	1.10439	1.12827	0.113355	26730	0.00828065	0.543878	-0.753475	114.51	9.27	682.68	3499759	1	2
131	2011	平顶山市	-0.641266	2.20957	6.09871	1.10721	1.10236	0.117992	30227	0.0130583	0.549076	-0.329031	112.8	9.5	694.4	4107346	1	2
131	2012	平顶山市	4.22149	2.19257	7.26161	1.11244	1.08012	0.14016	30380	0.0156982	0.671877	0.00621233	112.68	9.6	690.23	4745812	1	2
131	2013	平顶山市	0.0861428	2.31493	6.90922	1.21811	1.09682	0.145521	28938	0.017747	0.791178	0.214361	110.339	10.71	680.06	5408693	1	2
131	2014	平顶山市	0.992404	2.30744	7.41358	1.21148	1.09596	0.147532	33014	0.0136793	0.885165	0.364364	101.343	9.83	706.83	6100913	1	2
132	2009	萍乡市	-1.16885	2.22436	0.866937	1.0725	1.15185	0.165214	22685	0.0225816	1.20391	-0.434944	50.25	4.38	488.83	1336380	4	2
132	2010	萍乡市	3.88973	2.20825	0.807123	1.13228	1.07598	0.166601	28106	0.0195707	1.28318	-0.253314	47.7	6.94	491.87	1581361	4	2
132	2011	萍乡市	-0.947952	2.33163	0.609405	1.20008	1.13155	0.165181	35350	0.0172229	0.877138	0.122036	39.25	7.42	497.72	1832146	4	2
132	2012	萍乡市	0.710772	2.27428	4.96286	1.15817	1.11611	0.183266	39186	0.0192451	1.04141	0.160958	58.49	7.63	502.19	2097209	4	2
132	2013	萍乡市	3.02313	2.1389	1.10663	1.10277	1.03613	0.187392	41151	0.0194638	1.03981	0.636839	53.5279	7.82	505.25	2377150	4	2
132	2014	萍乡市	1.14073	2.10507	1.18727	1.08386	1.02121	0.180991	45867	0.0198747	1.04756	0.548454	56.7709	8.07	517.41	2665530	4	2
133	2009	莆田市	-0.658821	1.70199	1.94174	0.695137	1.00685	0.0905237	24260	0.0398008	0.52458	-0.210273	51.73	3.66	775.94	2461311	4	4
133	2010	莆田市	5.41798	1.74098	1.86803	0.715962	1.02502	0.0932801	30161	0.017876	0.583917	0.253763	51.53	3.64	785.48	2903654	4	4
133	2011	莆田市	1.22853	1.75012	1.79579	0.758217	0.991904	0.0908121	37724	0.0151517	0.665634	0.408014	51.32	3.61	790.37	3380182	4	4
133	2012	莆田市	8.68593	1.72138	1.81113	0.783549	0.937834	0.0979274	42957	0.0133566	0.748855	1.07205	52.84	3.78	797.19	3947863	4	4
133	2013	莆田市	1.59393	1.69597	1.48493	0.836073	0.859896	0.107355	40205	0.0136956	0.867206	1.42748	54.8235	3.71	808.93	4441346	4	4
133	2014	莆田市	1.27186	1.74034	1.44632	0.844799	0.895541	0.105127	52890	0.0139287	0.947812	1.91297	60.5041	3.64	825.97	4980264	4	4
134	2009	濮阳市	0.704665	2.31987	4.78098	1.12058	1.19928	0.123254	18855	0.00774637	0.656803	-0.301516	28.8	6.03	947.54	1968619	1	2
134	2010	濮阳市	-1.65324	2.28218	4.95258	1.13517	1.147	0.116197	21787	0.00768773	0.686381	-0.143625	29.49	7.91	960.69	2306551	1	2
134	2011	濮阳市	-0.567591	2.22389	6.10076	1.10905	1.11484	0.132002	25066	0.0110578	0.682155	-0.292334	29.14	8.21	976.61	2745640	1	2
134	2012	濮阳市	3.69612	2.19411	5.93822	1.12299	1.07111	0.152229	27654	0.0203236	0.746654	-0.0875078	27.48	8.56	987.53	3183596	1	2
134	2013	濮阳市	1.24814	2.16184	1.42015	1.15588	1.00596	0.153798	27110	0.0210222	0.833177	0.158557	23.6664	9.48	1008.92	3653393	1	2
134	2014	濮阳市	0.990129	2.22947	0.783317	1.21591	1.01355	0.14514	34895	0.0238489	0.890059	0.638687	19.1048	9.57	1013.54	4122918	1	2
135	2009	普洱市	0.899319	2.33399	0.690192	1.01548	1.31851	0.403776	8193	0.00100956	0.813863	-2.34197	30.56	4.37	55	611583	3	1
135	2010	普洱市	-0.227702	2.33724	0.713606	1.01786	1.31939	0.459971	9584	0.00809683	0.947732	-1.87613	32.44	9.16	56.1	726620	3	1
135	2011	普洱市	0.511528	2.38135	0.631405	1.03532	1.34603	0.483904	9773	0.00452082	1.01346	-2.07983	34.2	6.5	56.43	862165	3	1
135	2012	普洱市	5.76373	2.36834	0.609355	1.05853	1.3098	0.463643	14286	0.0085325	0.908424	-1.08559	33.96	8.62	55.47	1021720	3	1
135	2013	普洱市	-0.64558	2.3753	0.739202	1.16189	1.21341	0.47394	16488	0.00579469	1.00446	-1.77032	36.6409	7	56.94	1162309	3	1
135	2014	普洱市	1.04541	2.35948	0.727112	1.18368	1.17579	0.470402	18422	7.84892e-05	0.875539	-1.28805	38.4161	11.7	55.91	1312944	3	1
136	2009	七台河市	-2.78157	1.734	13.2894	0.720862	1.01314	0.18283	25534	0.00118954	0.579624	-0.598298	26.13	7.09	149.12	430019	2	4
136	2010	七台河市	3.65213	1.76195	13.1771	0.718662	1.04329	0.158934	32890	0.003016	0.636689	0.043618	19.27	7.39	149.24	543869	2	4
136	2011	七台河市	-0.604875	1.75291	13.4593	0.784007	0.968906	0.18816	33209	0.00273464	0.391567	-0.266689	15.79	8	148.95	636774	2	4
136	2012	七台河市	-2.08761	1.79408	13.9455	0.785753	1.00832	0.203601	32308	0.00594257	0.402479	0.261365	14.49	8.5	148.46	742020	2	4
136	2013	七台河市	1.65011	1.84194	15.6891	0.786594	1.05535	0.261887	26194	0.00165712	0.795312	0.565808	18.3152	8.53	147.82	816809	2	4
136	2014	七台河市	0.976663	1.83495	17.0992	0.787367	1.04759	0.28973	25123	0.00332252	0.492924	0.702177	26.4966	9	141.81	890581	2	4
137	2009	钦州市	-0.753684	2.3272	2.27161	1.1026	1.2246	0.167788	12212	0.0381508	0.945205	-2.58451	58.75	4.95	342.33	1450930	3	2
137	2010	钦州市	8.6459	2.32523	2.29905	1.0878	1.23743	0.154469	17569	0.0184792	0.867345	-1.33513	58.27	5.14	357.51	190149	3	2
137	2011	钦州市	0.320339	2.3321	2.27623	1.09765	1.23445	0.149976	22926	0.014801	0.862573	-0.958584	42.59	5.83	360.76	2042708	3	2
137	2012	钦州市	8.54961	2.29204	2.26442	1.08829	1.20375	0.177218	22147	0.0144017	0.812472	-0.953216	36.47	6.42	361.25	2375600	3	2
137	2013	钦州市	0.726455	2.25059	1.49994	1.04585	1.20474	0.177234	18986	0.0435984	0.741661	-0.445342	44.7339	7.3	326.25	2688225	3	2
137	2014	钦州市	1.22717	2.19544	1.5404	1.04496	1.15048	0.166083	26971	0.0117984	0.770761	-0.511655	44.1517	7.14	330.76	3032483	3	2
138	2009	秦皇岛市	-0.549936	2.29478	0.994316	0.955306	1.33947	0.128917	27110	0.0387969	0.523329	1.3872	307.18	17.23	381.82	2832525	3	3
138	2010	秦皇岛市	4.39974	2.30636	0.994378	0.954937	1.35142	0.145884	31182	0.0353776	0.543521	1.40757	305.05	20.28	383.22	3349800	3	3
138	2011	秦皇岛市	-0.946515	2.28595	0.970533	0.948996	1.33695	0.157576	35691	0.0354443	0.559264	1.68517	309.94	21.11	371.43	3944468	3	3
138	2012	秦皇岛市	10.7933	2.33126	0.949884	1.00563	1.32562	0.175513	37804	0.0346419	0.635208	1.99875	534.18	21.46	373.26	4538079	3	3
138	2013	秦皇岛市	-0.767446	2.40399	0.815124	1.05483	1.34916	0.171393	39889	0.0385114	0.659067	2.04264	580.543	21.59	375.19	5145681	3	3
138	2014	秦皇岛市	0.94758	2.4304	0.804523	1.05837	1.37203	0.176632	39282	0.0415312	0.659699	2.05248	525.313	21.83	378.17	5775688	3	3
139	2009	青岛市	-1.99722	1.82082	1.89966	0.692239	1.12858	0.0893258	57251	0.0262215	0.506583	1.70235	353.26	20.92	694.95	17302231	4	4
139	2010	青岛市	1.82041	1.84839	1.83523	0.716744	1.13164	0.0939589	65827	0.033227	0.533423	2.10144	372.93	21.39	695.61	19611331	4	4
139	2011	青岛市	-0.572969	1.83412	1.833	0.703014	1.1311	0.099471	75563	0.0346066	0.529436	2.39428	380.31	23.84	698.09	23023703	4	4
139	2012	青岛市	1.33823	1.85779	1.84624	0.712869	1.14493	0.104898	82680	0.0395981	0.568865	2.62669	385.45	20.69	682.11	26356180	4	4
139	2013	青岛市	0.43964	1.9698	1.64143	0.797878	1.17192	0.126674	103444	0.0420512	0.627965	2.88616	388.065	21.45	685.76	29868133	4	4
139	2014	青岛市	1.10714	2.03483	1.59514	0.814114	1.22071	0.123643	96524	0.0429338	0.663365	2.85401	401.596	21.34	691.93	33617217	4	4
140	2009	清远市	1.08454	1.85487	1.63374	0.743997	1.11088	0.116126	22797	0.0435191	0.976379	-1.108	20.64	9.38	214.76	3035588	4	4
140	2010	清远市	4.46912	1.8081	1.66042	0.72242	1.08568	0.122046	28326	0.0194856	0.916132	-0.0661603	21.41	8.66	217.2	3704950	4	4
140	2011	清远市	-0.91574	1.85738	1.57935	0.747525	1.10985	0.157282	26957	0.0241499	0.4846	-0.151353	21.11	8.75	218.81	4336969	4	4
140	2012	清远市	-1.65457	1.92167	1.51049	0.804785	1.11689	0.16781	27320	0.0185775	0.427257	0.284102	26.59	11.23	213.11	4596328	4	4
140	2013	清远市	0.735719	2.04716	1.39931	0.861526	1.18563	0.169848	26660	0.0118046	0.462898	0.394506	29.8414	10.45	215.27	5089622	4	4
140	2014	清远市	1.1728	2.05214	1.40791	0.87165	1.18049	0.178658	31477	0.0116549	0.497893	0.361755	34.1305	10.2617	216.57	5202809	4	4
141	2009	庆阳市	-1.74171	1.74415	3.69779	1.01291	0.731235	0.293941	11973	9.03736e-05	1.16978	-2.5686	42.9	8.01	96.22	781743	2	2
141	2010	庆阳市	2.90902	1.76112	3.61998	1.02156	0.739564	0.317826	16172	8.33371e-05	1.36467	-2.29943	43.6	5.53	95.57	934666	2	2
141	2011	庆阳市	-0.661089	1.77405	3.80847	1.03325	0.740801	0.297425	20506	0.000416043	1.38164	-1.65632	48.12	8.34	96.6	1121131	2	2
141	2012	庆阳市	8.21991	1.89599	3.79459	1.07123	0.824754	0.299959	23882	0.000474947	1.6811	-0.180417	54.85	8.19	96.7	1298367	2	2
141	2013	庆阳市	5.73588	2.23758	2.79737	1.10136	1.13622	0.302884	22931	0.000805713	1.57457	0.0368003	59.504	8.19	97.39	1480528	2	2
141	2014	庆阳市	1.33532	2.19122	2.62367	1.09478	1.09644	0.277605	30087	0.000348656	1.67833	-0.506441	61.1488	8.14	97.9	1871156	2	2
142	2009	泉州市	1.64407	1.33239	2.29933	0.652722	0.679672	0.0608906	39227	0.0382619	0.318119	1.42257	156.59	10.88	618.11	10551989	4	4
142	2010	泉州市	4.31693	1.34291	2.22658	0.667391	0.675524	0.0644164	44563	0.0277435	0.350861	1.89417	165.96	11.28	622.12	12344277	4	4
142	2011	泉州市	1.73605	1.25344	2.31442	0.644283	0.609155	0.0695384	52245	0.0238279	0.357826	2.1447	171.31	16.41	625.97	14620868	4	4
142	2012	泉州市	1.44294	1.30404	2.29565	0.652655	0.651385	0.075414	57291	0.0175486	0.415407	2.36222	169.65	23.65	629.29	17066381	4	4
142	2013	泉州市	-1.65431	1.46004	2.01077	0.715959	0.744078	0.080915	74119	0.0162543	0.468284	2.97512	168.724	21.28	638.68	19455675	4	4
142	2014	泉州市	0.789508	1.51203	1.9268	0.748073	0.763959	0.083149	68254	0.0159434	0.501334	2.74155	170.565	21.02	650.22	21894296	4	4
143	2009	日照市	-1.18005	2.08704	1.31971	0.841844	1.2452	0.0842547	31451	0.028726	0.730758	1.04435	91.99	12.17	534.33	2644286	4	3
143	2010	日照市	7.80384	2.07008	1.32668	0.81068	1.2594	0.0925107	36883	0.022571	0.756386	1.3664	67.7	12.68	538.37	3116303	4	3
143	2011	日照市	-0.574264	2.14873	1.27926	0.85722	1.29151	0.102427	43205	0.0197215	0.725396	1.85975	70.79	10.36	540.45	3654415	4	3
143	2012	日照市	2.56893	2.1794	1.25855	0.888961	1.29044	0.102046	47851	0.0195744	0.681944	1.58021	75.81	10.25	538.71	4201238	4	3
143	2013	日照市	3.81529	2.02092	1.33412	0.852413	1.16851	0.105486	51730	0.0215364	0.712622	1.78218	77.0941	13.75	541.39	4762149	4	3
143	2014	日照市	0.829559	2.02241	1.31964	0.863157	1.15925	0.104083	56349	0.0218163	0.766035	1.59539	87.2133	15	548.46	5476312	4	3
144	2009	三门峡市	-0.449143	2.32763	5.24117	1.12057	1.20705	0.121889	31587	0.0256077	0.787348	0.316408	62.3	6.44	218.71	1717546	1	2
144	2010	三门峡市	3.84172	2.30884	5.74198	1.12432	1.18452	0.108936	39176	0.0301811	0.774792	-0.571848	66.48	7.06	219.42	2026150	1	2
144	2011	三门峡市	0.303838	2.26784	6.54864	1.11346	1.15438	0.115108	46049	0.0386138	0.726933	-0.574576	67.21	9.68	214.96	2392845	1	2
144	2012	三门峡市	-0.835087	2.29697	6.78872	1.09614	1.20083	0.121639	50408	0.0416342	0.821013	-0.233592	66.21	9.66	215.43	2770795	1	2
144	2013	三门峡市	-0.32415	2.27189	8.31691	1.06925	1.20263	0.129244	52515	0.0444228	0.954651	0.0565704	60.6481	10.55	216.07	3113267	1	2
144	2014	三门峡市	1.11314	2.27038	9.19222	1.07338	1.197	0.133571	55259	0.0473503	1.07057	0.403414	56.0448	10.5	217.03	3507881	1	2
145	2009	三明市	-0.836552	2.34004	0.962959	1.04551	1.29453	0.0939046	30370	0.00636535	0.847567	-0.420557	57.44	11.64	117.37	2066536	3	1
145	2010	三明市	1.69847	2.35293	0.918561	1.06021	1.29272	0.0994865	37917	0.00586472	0.869459	0.0579444	63.4	11.73	118.1	2455812	3	1
145	2011	三明市	0.291105	2.42152	0.775974	1.13299	1.28853	0.09973	48376	0.00478411	0.761695	0.531101	84.55	11.76	118.36	2915092	3	1
145	2012	三明市	6.09926	2.4019	0.755249	1.1343	1.26759	0.114407	53422	0.00483397	0.816003	0.610701	82.92	11.79	118.75	3414803	3	1
145	2013	三明市	-1.48605	2.44872	0.658597	1.15062	1.2981	0.126803	53151	0.00515782	0.902908	1.08839	86.5853	12.24	121.25	3855313	3	1
145	2014	三明市	1.00198	2.44702	0.635494	1.15656	1.29046	0.122671	64590	0.00531204	0.988821	1.62689	85.6268	12.55	123.67	4048452	3	1
146	2009	汕尾市	-0.508848	2.19823	0.962117	0.928525	1.2697	0.136417	13363	0.0483246	0.74206	-1.73639	11.34	4.42	646.2	2820582	4	4
146	2010	汕尾市	9.50871	2.12816	1.12259	0.87932	1.24883	0.121505	15787	0.0405127	0.789085	-1.22837	13.26	4.48	654.49	3520563	4	4
146	2011	汕尾市	-0.968855	2.10393	1.13683	0.874869	1.22906	0.135074	18682	0.034897	0.515937	-1.02159	12.67	4.71	658.66	3691019	4	4
146	2012	汕尾市	10.1537	1.9778	1.41055	0.802288	1.17551	0.144145	20608	0.0355419	0.545431	-0.207994	12.96	4.83	658.62	4243194	4	4
146	2013	汕尾市	3.32902	1.66938	1.90085	0.62638	1.043	0.156765	19030	0.0138319	0.687886	0.675979	12.9305	5	724.65	296849	4	4
146	2014	汕尾市	0.814191	1.70385	1.87724	0.642822	1.06103	0.174132	23928	0.0139361	0.69871	0.117814	14.1882	4.93	738.11	4401124	4	4
147	2009	商洛市	0.881834	2.37968	1.94783	1.13105	1.24863	0.289026	9411	0.0121751	0.978771	-1.66463	29.71	3.15	125.98	728000	3	1
147	2010	商洛市	4.37382	2.38494	1.95626	1.13778	1.24716	0.315484	12209	0.0324626	1.01459	-1.40622	54.88	3.18	126.91	791907	3	1
147	2011	商洛市	-0.131118	2.40113	2.10466	1.13255	1.26858	0.294257	15510	0.0188675	0.810307	-0.888053	52.81	3.32	128.48	921838	3	1
147	2012	商洛市	6.6692	2.40367	2.28232	1.12273	1.28094	0.31662	18097	0.0155315	0.822187	-0.92153	59.34	3.23	128.97	1072819	3	1
147	2013	商洛市	1.76577	2.28947	1.52072	1.09352	1.19595	0.286442	20354	0.00553982	0.911564	-0.687576	65.7183	3.34	129.92	1218190	3	1
147	2014	商洛市	1.86283	2.34374	1.52406	1.10084	1.2429	0.283268	24538	0.00511171	1.03723	-0.465643	68.1963	3.3	130.49	1369246	3	1
148	2009	商丘市	-0.635659	2.19915	2.06567	1.12633	1.07281	0.151788	12779	0.00578192	0.696275	-1.03366	82.2	4.15	850.96	2433605	3	2
148	2010	商丘市	3.75618	2.21802	2.0323	1.13244	1.08558	0.157355	15085	0.00601305	0.73935	-2.15877	83.97	4.06	857.63	3999717	3	2
148	2011	商丘市	-0.300489	2.25556	2.05885	1.15522	1.10034	0.175055	17779	0.00809252	0.632352	-1.70777	83.24	4.04	865.88	4713585	3	2
148	2012	商丘市	8.45689	2.27923	2.11548	1.17441	1.10482	0.204908	19029	0.0110643	0.732496	-1.60314	82.22	4.9	872.68	5460836	3	2
148	2013	商丘市	1.16729	2.29149	0.625957	1.15061	1.14089	0.204675	16312	0.010959	0.810538	-1.65014	80.0117	4.84	880.61	6234175	3	2
148	2014	商丘市	1.65694	2.25558	0.805601	1.11768	1.1379	0.207406	23359	0.0111692	0.87998	-1.17939	81.7026	5.09	887.19	7080785	3	2
149	2009	上海市	-0.161719	2.31892	1.2679	0.872479	1.44645	0.198695	78989	0.0478239	0.35047	3.14106	366.11	6.97	2209.31	51732408	3	3
149	2010	上海市	2.6979	2.32572	1.2302	0.871807	1.45391	0.192409	76074	0.0429069	0.309779	3.52311	365.12	7.24	2227.63	60705033	3	3
149	2011	上海市	2.25415	2.26135	1.27718	0.863729	1.39763	0.203946	82560	0.0413607	0.263823	3.50524	360.22	7.36	2238.74	68148000	3	3
149	2012	上海市	10.627	2.20052	1.37577	0.838705	1.36182	0.207317	85373	0.0472915	0.260206	3.41505	355.03	7.15	2250.68	74123000	3	3
149	2013	上海市	0.164568	2.33752	1.15628	0.889488	1.44803	0.209637	150853	0.047358	0.261277	3.56362	352.42	7.28	2259.21	80520011	3	3
149	2014	上海市	1.94513	2.4153	1.00812	0.906627	1.50868	0.208906	97370	0.0473031	0.255136	3.52354	352.154	7.7	2269.23	93034907	3	3
150	2009	韶关市	1.27118	2.28359	1.13349	1.12646	1.15713	0.15307	19549	0.0223575	0.615976	-0.0817029	89.3	6.36	176.32	2783597	3	2
150	2010	韶关市	2.07329	2.26711	1.14409	1.11021	1.1569	0.146739	22995	0.0205883	0.634942	0.329174	95.65	6.66	177.71	3297839	3	2
150	2011	韶关市	-0.392203	2.2701	1.08985	1.13111	1.13898	0.157392	28760	0.0183518	0.545316	0.652287	102.24	6.63	178.55	3839846	3	2
150	2012	韶关市	7.91351	2.19943	1.15478	1.10366	1.09577	0.163309	31702	0.011905	0.5598	1.26775	102.96	9.07	176.83	4095856	3	2
150	2013	韶关市	-0.735595	2.23503	0.941004	1.13075	1.10429	0.166643	30795	0.0114293	0.633513	1.51486	111.622	7.88	178.15	4711076	3	2
150	2014	韶关市	0.895773	2.27519	0.927557	1.1427	1.13249	0.177085	38386	0.0105053	0.670632	1.54965	111.723	7.93	178.76	5226841	3	2
151	2009	邵阳市	-0.160391	2.32023	2.09908	1.10296	1.21728	0.224734	8857	0.0079843	0.82323	-0.610472	31.61	11.08	366.85	2354509	3	2
151	2010	邵阳市	2.54689	2.31891	2.0285	1.11607	1.20284	0.222214	10468	0.00715277	0.810475	-0.721208	32.66	11.2	381.17	2783153	3	2
151	2011	邵阳市	-0.418541	2.31767	1.7168	1.09825	1.21942	0.215057	12797	0.00632711	0.619582	-0.410493	37.16	12.25	382.87	3279204	3	2
151	2012	邵阳市	0.625934	2.34296	1.99632	1.13404	1.20892	0.241124	14406	0.0101457	0.740564	-0.34941	34.46	12.81	384.7	3788566	3	2
151	2013	邵阳市	-0.316661	2.33769	1.17073	1.1377	1.19999	0.271502	13986	0.00741153	0.911461	-0.06557	33.5358	13.58	388.05	4318680	3	2
151	2014	邵阳市	1.26071	2.32787	1.25727	1.1173	1.21057	0.274537	17498	0.00896352	1.00489	0.129249	33.6422	15.79	393.17	6613038	3	2
152	2009	深圳市	3.16156	2.05189	1.65976	0.863756	1.18813	0.122034	92772	0.0346351	0.2084	4.63938	272.21	36.04	1234.74	25679436	4	4
152	2010	深圳市	13.257	2.01875	1.67146	0.852902	1.16585	0.132053	106880	0.0297023	0.202964	4.85822	259.07	34.41	1304.57	30007629	4	4
152	2011	深圳市	-0.482869	2.06882	1.57629	0.878514	1.19031	0.138243	110421	0.0251872	0.185684	4.95517	261.31	33.89	1344.88	35208736	4	4
152	2012	深圳市	6.00115	2.08724	1.57882	0.891173	1.19607	0.120904	123247	0.0253818	0.17872	4.97171	262.76	36.96	1440.26	40087824	4	4
152	2013	深圳市	5.49718	1.77776	1.89083	0.768513	1.00925	0.116607	467749	0.0229908	0.172481	5.09912	265.382	37.03	1554.68	44335936	4	4
152	2014	深圳市	1.01223	1.77314	1.92861	0.733524	1.03962	0.135368	149495	0.0222617	0.16982	5.05315	263.919	35.02	1663.55	48439983	4	4
153	2009	十堰市	-0.215442	2.18931	1.36596	0.880469	1.30884	0.2071	17015	0.00710507	0.505214	0.165995	91.95	13.89	149.16	2542475	4	3
153	2010	十堰市	7.74764	2.15644	1.374	0.852724	1.30372	0.283503	21267	0.00563682	0.551471	0.626748	126.01	13.86	149.15	3063662	4	3
153	2011	十堰市	0.27888	2.12539	1.41453	0.857218	1.26817	0.217428	25427	0.00793858	0.572	0.343093	171.95	14.41	147.11	3671247	4	3
153	2012	十堰市	13.5232	2.16989	1.38917	0.874557	1.29533	0.217389	28471	0.00865598	0.684279	0.810288	135.09	15.72	146.09	4268000	4	3
153	2013	十堰市	0.0815198	2.18742	1.19772	0.880224	1.30719	0.214163	31141	0.00881029	0.789862	1.17974	141.11	16.76	146.41	4847000	4	3
153	2014	十堰市	1.12923	2.17771	1.26263	0.84436	1.33335	0.214993	35604	0.00922308	0.866344	1.11576	143.156	8.75	146.52	5486532	4	3
154	2009	石家庄市	-1.57396	2.35319	0.9595	1.0056	1.3476	0.0802715	30428	0.0123651	0.811774	0.971026	375	15.71	616.74	11905536	3	1
154	2010	石家庄市	1.68284	2.35343	0.946131	1.00491	1.34852	0.0897274	33915	0.00475426	0.869738	1.06347	377.01	17	624.15	14098923	3	1
154	2011	石家庄市	-0.905455	2.37176	0.892424	1.02658	1.34518	0.0988414	39919	0.00566801	0.741419	1.31804	389.3	17.07	629.28	16629864	3	1
154	2012	石家庄市	6.68358	2.43372	0.818354	1.0913	1.34242	0.103127	43552	0.0118457	0.816259	1.59652	393.46	17.34	634.36	19157615	3	1
154	2013	石家庄市	-0.751677	2.45896	0.819538	1.09072	1.36824	0.107521	48491	0.0122912	0.86072	1.7879	397.782	18.07	632.98	19723521	3	1
154	2014	石家庄市	1.43398	2.4623	0.813507	1.08776	1.37454	0.109566	48970	0.0121294	0.944625	1.82748	383.997	12.83	781.85	24234663	3	1
155	2009	双鸭山市	-1.39696	1.98583	14.9367	0.590649	1.39519	0.199934	19817	0.00224169	0.653953	-0.796513	14.35	6.2	64.98	566382	1	3
155	2010	双鸭山市	1.21441	2.02225	20.0839	0.613781	1.40847	0.185223	26215	0.00149046	0.705421	-0.626664	14.9	6.25	65.31	651746	1	3
155	2011	双鸭山市	-7.66274	2.23772	8.58861	0.921296	1.31642	0.162749	33215	0.00418334	0.642031	0.370468	25.77	7.39	65.16	764968	1	3
155	2012	双鸭山市	2.01552	2.26086	8.49401	0.916897	1.34396	0.175807	37490	0.00437871	0.776077	1.40343	27.21	71.66	64.8	885212	1	3
155	2013	双鸭山市	0.250995	2.34233	9.22377	1.04877	1.29356	0.185293	37007	0.00501717	0.891901	1.36743	13.8451	7.64	64.54	1006477	1	3
155	2014	双鸭山市	2.55011	2.56241	6.86175	1.05098	1.51142	0.239094	28964	0.00378554	0.346697	0.630843	23.4228	7.93	65.87	1097298	1	3
156	2009	朔州市	7.02462	2.36671	5.13983	1.06275	1.30395	0.128537	36452	0.00618946	0.537183	-1.03325	2.08426	7.6	142.21	1285942	1	1
156	2010	朔州市	4.20181	2.40965	5.05222	1.0401	1.36954	0.134495	41107	0.0137287	0.558013	-0.725539	2.06199	7.47	143.75	1395968	1	1
156	2011	朔州市	0.238358	2.39189	5.78951	1.01394	1.37795	0.134963	49692	0.00853774	0.554926	-0.586629	1.90035	8.74	161.66	1641384	1	1
156	2012	朔州市	4.07897	2.36636	6.23337	1.04958	1.31678	0.13777	58205	0.00836303	0.569091	-0.158965	1.89	9	162.54	1911409	1	1
156	2013	朔州市	-0.994992	2.35811	7.46201	1.12734	1.23077	0.150493	58989	0.0091596	0.754784	0.204625	5.74541	7.28	163.41	2187641	1	1
156	2014	朔州市	0.942121	2.34674	8.54361	1.11701	1.22973	0.142577	57368	0.00943094	0.812528	0.401275	50.8324	7.31	164.32	2187619	1	1
157	2009	四平市	1.00143	2.30221	0.937166	1.01337	1.28885	0.137815	19468	0.00613776	0.656592	-0.65587	91.69	5.15	240.85	2425159	3	1
157	2010	四平市	2.0073	2.30401	0.946397	1.02723	1.27678	0.145921	22942	0.00569199	0.601375	-0.405612	156.93	5.79	241.87	2877110	3	1
157	2011	四平市	-1.15054	2.32393	0.889005	1.03419	1.28975	0.142005	28874	0.0108836	0.464985	-0.438548	100.23	8.6	242.29	3376566	3	1
157	2012	四平市	-0.530997	2.33257	0.873435	1.05839	1.27417	0.152882	33150	0.00450587	0.49377	-0.56573	104.39	9.08	238.86	3947946	3	1
157	2013	四平市	-0.335622	2.47431	2.02733	1.09043	1.38389	0.147439	36901	0.0134497	0.52952	-0.0904499	109.379	9.28	233.24	4499770	3	1
157	2014	四平市	0.990382	2.50566	1.92442	1.11832	1.38734	0.158135	36900	0.0154179	0.586884	-0.151411	113.755	30.95	233.03	5038242	3	1
158	2009	松原市	-0.112791	2.20006	7.8585	0.905744	1.29432	0.103244	31421	0.00817795	0.835325	-1.71286	10.52	8.78	136.71	2759752	1	1
158	2010	松原市	-8.30467	2.33826	5.98362	0.972354	1.3659	0.0945588	38136	0.00761446	0.679563	-1.21571	10.26	8.54	137.53	3297424	1	1
158	2011	松原市	0.794957	2.44993	5.25267	1.04136	1.40857	0.0898426	46749	0.00824322	0.559469	-0.949708	11.85	8.61	138.52	3886233	1	1
158	2012	松原市	0.0246464	2.47966	4.99254	1.06218	1.41748	0.0888153	55177	0.00941678	0.60229	-0.932993	12.02	9.15	137.4	4530803	1	1
158	2013	松原市	1.73545	2.43333	5.55584	1.13805	1.29528	0.0970063	58321	0.010225	0.598783	-0.634812	11.629	13.36	134.17	5148000	1	1
158	2014	松原市	0.837981	2.44126	6.13018	1.13331	1.30795	0.107662	56868	0.0120274	0.716989	-0.947287	10.5925	15.38	132.04	5564555	1	1
159	2009	苏州市	-1.61837	1.4075	2.35805	0.483139	0.924358	0.0887287	122565	0.0725723	0.383368	3.6348	296.35	23.92	746.1	20268405	4	4
159	2010	苏州市	9.59603	1.38219	2.3535	0.486068	0.896118	0.0894651	93043	0.0612483	0.39201	3.38869	278.74	24.45	751.25	24020199	4	4
159	2011	苏州市	-0.793305	1.42513	2.29585	0.505422	0.919707	0.0935548	102129	0.0530096	0.399364	3.73668	277.96	24.83	756.75	28295771	4	4
159	2012	苏州市	1.35108	1.4643	2.30885	0.522655	0.941645	0.092699	114029	0.0479584	0.428127	4.76772	296.71	23.4	763.21	32409679	4	4
159	2013	苏州市	11.2342	1.43666	2.29449	0.540107	0.896554	0.0931708	199017	0.040744	0.447317	4.65233	308.85	24.05	770.31	36622357	4	4
159	2014	苏州市	1.39376	1.38252	2.37688	0.523516	0.859008	0.0948216	129925	0.0362115	0.439942	4.35335	316.864	24.47	763.64	40950948	4	4
160	2009	宿迁市	0.363624	2.02629	2.32844	0.965668	1.06062	0.157297	15381	0.00921847	0.965883	-0.845942	37.28	7.6	631.91	2433414	4	4
160	2010	宿迁市	5.23207	2.0043	0.942837	0.962759	1.04154	0.158222	22525	0.0112471	0.949512	-1.01486	29.24	7.92	638.55	2893821	4	4
160	2011	宿迁市	-0.13507	2.016	1.00677	0.957463	1.05853	0.1675	27839	0.00904996	0.59733	-0.0945898	31.67	8.07	648.8	3362639	4	4
160	2012	宿迁市	5.69808	2.01999	1.06945	0.954056	1.06593	0.178973	31722	0.0186637	0.673813	0.86145	30.57	9.34	654.89	3882301	4	4
160	2013	宿迁市	11.644	1.73944	2.45807	0.895	0.844437	0.182364	29830	0.0181859	0.756469	1.2003	30.6432	10.23	671.18	4424318	4	4
160	2014	宿迁市	0.734923	1.82457	2.04784	0.919022	0.905552	0.178999	39963	0.0211315	0.807599	1.42439	30.3358	10.64	681.3	5647993	4	4
161	2009	宿州市	-1.87901	2.35468	1.95282	1.1344	1.22028	0.17664	8526	0.0139191	0.546405	-1.82895	31.48	4.26	649.01	1676533	3	1
161	2010	宿州市	-1.69906	2.35828	2.05734	1.13361	1.22466	0.173982	9945	0.013641	0.624617	-2.03388	34.16	2.47	656.04	1939934	3	1
161	2011	宿州市	0.132399	2.34835	2.0956	1.14675	1.2016	0.195342	14971	0.0219825	0.598222	-1.25523	49.96	5.43	663.23	2292308	3	1
161	2012	宿州市	3.82411	2.35919	2.18404	1.13954	1.21965	0.211813	17308	0.0254517	0.670734	-0.782491	51.53	6.15	665.84	2287770	3	1
161	2013	宿州市	1.89976	2.38302	1.24483	1.14715	1.23587	0.219517	15800	0.0293506	0.762374	-0.389086	31.8523	6.73	655.9	3036694	3	1
161	2014	宿州市	0.988122	2.35607	1.32182	1.13861	1.21746	0.216815	20895	0.0317281	0.829262	1.01706	30.9622	7.71	646.26	3442356	3	1
162	2009	绥化市	4.39641	2.44491	1.652	1.18811	1.25681	0.206795	10471	0.00365258	0.386359	-1.14835	16.2	24.02	166.45	2208847	3	1
162	2010	绥化市	-5.30683	2.37902	1.91726	1.0777	1.30133	0.25623	12576	0.0030024	0.473506	-1.23788	17.12	25.46	168.1	2505235	3	1
162	2011	绥化市	-0.172134	2.4187	1.82915	1.08314	1.33556	0.217678	15617	0.00898477	0.458769	-0.840846	17.42	25.72	166.87	2930855	3	1
162	2012	绥化市	1.75476	2.39137	1.93635	1.06967	1.3217	0.240591	18474	0.00891156	0.450264	-0.336113	19.08	25.96	159.36	3530900	3	1
162	2013	绥化市	-0.252889	2.36888	2.38397	1.04511	1.32377	0.232889	21293	0.00993951	0.578936	-0.0596363	18.3567	26.47	159.5	4075529	3	1
162	2014	绥化市	0.743756	2.40847	2.15732	1.07997	1.32851	0.24384	21467	0.011915	0.532074	-0.538067	18.2664	27.29	158.63	4627086	3	1
163	2009	随州市	-0.154256	2.23636	0.750883	1.05984	1.17651	0.134851	15531	0.00879113	0.610395	-0.82468	25.75	4.44	267.51	1820488	4	2
163	2010	随州市	2.55328	2.18595	0.883179	1.05374	1.13221	0.142481	18381	0.0079144	0.724943	-0.422712	32.56	5.26	267.65	1984524	4	2
163	2011	随州市	0.356253	2.12688	1.05383	1.02077	1.10611	0.13962	23914	0.00755758	0.742259	-0.160209	30.03	5.2	269.2	2357094	4	2
163	2012	随州市	7.96012	2.15871	1.03588	1.04679	1.11191	0.144864	27163	0.00767965	0.829328	0.187885	33.26	9.17	266.61	2237809	4	2
163	2013	随州市	0.454424	2.20483	1.02099	1.02531	1.17952	0.151135	25657	0.00808143	0.949612	0.622378	26.3975	9.38	267.32	3102755	4	2
163	2014	随州市	0.785668	2.19186	1.0914	1.01385	1.17801	0.143349	33156	0.0084472	1.0627	0.38278	23.9207	9.62	266.82	3543700	4	2
164	2009	泰安市	-0.257355	2.21991	0.959895	1.13292	1.08699	0.0783778	31375	0.00348681	0.601478	0.900643	167.48	6.2	716.09	5630351	4	2
164	2010	泰安市	7.45437	2.23425	0.867745	1.16324	1.07102	0.0855951	37390	0.00384932	0.619231	1.29468	171.31	7.66	717.61	6874247	4	2
164	2011	泰安市	1.04723	2.17424	1.99604	1.12902	1.04522	0.0904277	41850	0.00273959	0.63954	1.37642	175.47	9.7	720.83	8067348	4	2
164	2012	泰安市	4.10463	2.18396	0.835567	1.16088	1.02308	0.0952755	41850	0.00419081	0.696693	1.33367	180.64	9.85	720.01	9283393	4	2
164	2013	泰安市	0.45063	2.21439	0.876469	1.1721	1.04229	0.0928319	49923	0.00767318	0.710136	1.60153	182.471	10.52	719.92	10537872	4	2
164	2014	泰安市	0.896065	2.25244	0.859996	1.16841	1.08403	0.0951892	53853	0.00844518	0.765762	1.47669	187.107	10.62	724.45	12023523	4	2
165	2009	泰州市	-0.302828	2.09259	1.39813	0.851685	1.24091	0.104116	33166	0.0434239	0.702139	1.47322	86.95	16.01	869.38	4673600	4	4
165	2010	泰州市	5.02541	2.07623	1.40849	0.842358	1.23387	0.105298	44118	0.0440455	0.750728	1.15014	93.16	17.08	872.04	5553542	4	4
165	2011	泰州市	-0.258687	2.09468	1.37369	0.870708	1.22397	0.108157	52395	0.0368611	0.494364	1.83719	93.75	20.01	876.31	6511731	4	4
165	2012	泰州市	4.20379	2.11615	1.38827	0.89095	1.2252	0.111376	58378	0.0337388	0.538405	2.55315	95.79	20.81	874.98	7375739	4	4
165	2013	泰州市	12.4555	1.66188	2.81729	0.811438	0.850442	0.114341	59191	0.0268172	0.586705	2.90607	96.6699	13.47	877.48	8370943	4	4
165	2014	泰州市	1.69209	1.59241	3.02944	0.808466	0.78394	0.110123	72706	0.0171032	0.651857	3.14218	96.9617	13.6	878.71	9035989	4	4
166	2009	唐山市	0.979112	2.31801	1.05802	1.04829	1.26972	0.0749511	51179	0.0141974	0.571764	0.64156	124.18	8.88	544.76	9585621	3	1
166	2010	唐山市	3.34761	2.34512	1.00987	1.06202	1.2831	0.0743839	59389	0.0129529	0.596482	0.830244	132.84	9.69	545.58	11345391	3	1
166	2011	唐山市	-0.522175	2.33573	1.01212	1.07453	1.2612	0.0811548	71565	0.0125177	0.467632	1.16072	143.64	9.79	547.11	13347990	3	1
166	2012	唐山市	8.82116	2.3023	1.14407	1.06459	1.23772	0.083648	76643	0.013192	0.514731	1.38926	169.22	9.35	550.6	15350161	3	1
166	2013	唐山市	-0.890828	2.40278	0.908224	1.12334	1.27944	0.0812223	82831	0.0134641	0.584176	1.53221	151.29	10.07	537.57	17246086	3	1
166	2014	唐山市	0.837451	2.40627	0.922614	1.11998	1.28629	0.0842781	80450	0.0138689	0.66603	1.61685	146.901	9.4	559.06	19571127	3	1
167	2009	天津市	-0.799838	2.37501	1.25549	1.00719	1.36782	0.149468	62574	0.0818806	0.665571	2.01955	414.32	10.41	833.2	24308297	3	3
167	2010	天津市	2.74003	2.36751	1.25224	0.997143	1.37037	0.14926	72994	0.0778884	0.705886	2.34993	435.83	11.35	837.46	29025506	3	3
167	2011	天津市	2.72524	2.19218	1.42787	0.975845	1.21633	0.158865	85213	0.0727537	0.661848	2.58405	451.31	12.85	847.31	33950600	3	3
167	2012	天津市	7.36511	2.21349	1.45407	0.952373	1.26112	0.166219	93173	0.0732015	0.646839	2.80068	476.35	14.29	844.56	39214286	3	3
167	2013	天津市	-0.526594	2.25377	1.36715	0.970928	1.28284	0.177396	143129	0.0714011	0.702221	3.20062	487.967	15.14	842.47	44704286	3	3
167	2014	天津市	0.956978	2.25334	1.35534	0.979227	1.27411	0.183424	105231	0.0736211	0.739258	3.21203	497.487	15.78	853.12	47386543	3	3
168	2009	天水市	-0.398397	2.26994	2.02851	1.03289	1.23706	0.381934	7584	0.00305691	0.780334	-0.797646	90.08	4.7	250.5	1096252	3	1
168	2010	天水市	4.22038	2.25101	1.76129	1.03346	1.21755	0.371274	8758	0.000416913	0.817908	-0.728476	79.86	4.59	255.4	1255549	3	1
168	2011	天水市	-0.624781	2.26563	1.91474	1.0443	1.22133	0.37152	10931	0.000867022	0.816952	-0.697486	94.33	4.56	256.6	1500884	3	1
168	2012	天水市	7.64145	2.30207	2.00143	1.06296	1.23911	0.385455	12593	0.000867022	0.0872265	-0.735834	92.06	4.51	262.51	1742527	3	1
168	2013	天水市	-0.0823087	2.30681	2.83619	1.10767	1.19914	0.382746	12019	0.00094753	0.930771	-0.289447	109.683	4.48	264.75	2000421	3	1
168	2014	天水市	0.958863	2.32961	2.49354	1.1046	1.22501	0.342984	15852	0.00103551	1.02858	0.0149765	104.381	4.62	255.31	2242882	3	1
169	2009	铁岭市	-1.9438	2.48185	4.58608	1.12235	1.3595	0.181132	19795	0.0193864	1.14919	-0.503425	28.67	18.04	235.79	1932235	1	1
169	2010	铁岭市	1.71934	2.46921	4.72635	1.1203	1.34891	0.196064	26556	0.0241089	1.26379	0.156932	54.04	18.23	235.09	2272605	1	1
169	2011	铁岭市	-0.457971	2.47854	4.65589	1.15263	1.32591	0.192043	28647	0.0218805	0.854331	0.117747	49.35	18.64	234.92	2670340	1	1
169	2012	铁岭市	0.645317	2.47593	4.90593	1.15903	1.3169	0.205358	32130	0.0259179	0.929139	0.448006	57.34	18.88	232.72	3079446	1	1
169	2013	铁岭市	1.29085	2.43858	5.5133	1.18148	1.25711	0.212876	34148	0.0328348	1.01274	0.58517	59.2713	18.99	232.49	3501489	1	1
169	2014	铁岭市	0.477782	2.47478	6.23318	1.17423	1.30055	0.241075	32562	0.0395503	0.745149	0.502179	55.053	15.87	232.61	3914175	1	1
170	2009	通化市	-1.23143	2.41265	0.884787	1.14322	1.26944	0.180265	22820	0.0184255	1.1221	-0.220106	46.9	5.45	149.27	2078088	3	1
170	2010	通化市	0.86776	2.42248	0.857144	1.13517	1.28731	0.191211	27690	0.0189572	1.0808	-0.0835278	47.69	5.79	144.87	2470820	3	1
170	2011	通化市	-0.303921	2.4537	0.856403	1.13807	1.31564	0.180243	34515	0.0203111	0.702111	-0.152677	50.09	6.67	144.79	2907250	3	1
170	2012	通化市	3.02966	2.46325	0.847873	1.15628	1.30697	0.199912	39111	0.0208919	0.834322	-0.221364	52.82	8.94	143.89	3393699	3	1
170	2013	通化市	2.93816	2.19974	1.33387	1.03538	1.16436	0.199952	45200	0.0206618	0.755207	0.338975	54.368	9.02	142.43	3889179	3	1
170	2014	通化市	0.851845	2.14968	1.38795	1.00726	1.14242	0.206941	45378	0.00493692	0.846673	0.0686928	55.8866	19.07	142.32	4397449	3	1
171	2009	铜川市	1.82007	2.29018	6.18855	1.15167	1.13851	0.216914	18548	0.00219049	0.565366	-0.457308	45.69	5.4	219.76	444771	1	2
171	2010	铜川市	-0.404914	2.26983	6.13772	1.14464	1.1252	0.287422	22508	0.00183441	0.624454	-0.185134	44.91	5.76	220.09	454993	1	2
171	2011	铜川市	-0.589098	2.29688	5.6717	1.16099	1.13589	0.274348	28034	0.00563655	0.490474	-0.405465	34.92	6.04	220.14	532624	1	2
171	2012	铜川市	-0.0487931	2.24278	7.24065	1.10812	1.13466	0.263235	32556	0.00689941	0.721511	-0.420823	32.03	6.06	219.73	638562	1	2
171	2013	铜川市	0.989936	2.28307	7.93336	1.11521	1.16786	0.252044	37439	0.00568646	0.796832	0.0276515	39.0421	6.05	217.32	723630	1	2
171	2014	铜川市	1.07883	2.36059	7.89031	1.13067	1.22993	0.254802	38552	0.00396096	0.996303	0.636898	28.7158	6.15	213.49	966407	1	2
172	2009	铜陵市	-0.666292	2.01189	1.50281	0.929803	1.08209	0.141502	46765	0.0517007	0.823148	0.979274	333.57	10.59	664.78	838221	4	4
172	2010	铜陵市	1	2.03203	1.46528	0.911504	1.12053	0.122824	64496	0.0451797	0.776222	1.548	350.34	10.62	664.96	991536	4	4
172	2011	铜陵市	-0.496559	2.05237	1.60892	0.869099	1.18327	0.121958	79704	0.0258894	0.712309	2.0104	382.72	10.62	666.22	1177528	4	4
172	2012	铜陵市	4.17075	2.07291	1.61477	0.888343	1.18457	0.15515	84819	0.0337573	0.859976	2.41827	409	11.19	618.42	1372449	4	4
172	2013	铜陵市	1.39259	1.98866	1.42192	0.916397	1.07226	0.147801	91973	0.0361102	0.955391	2.72055	438.801	11.08	618.07	1555663	4	4
172	2014	铜陵市	1.04081	1.99185	1.40896	0.914194	1.07765	0.146993	97193	0.0167724	1.0716	2.95705	460.312	11.17	614.32	1891830	4	4
173	2009	威海市	0.0432408	1.81794	1.87613	0.746923	1.07102	0.0769008	63519	0.0211084	0.654667	1.80886	241.26	27.55	436.38	5759960	4	4
173	2010	威海市	2.77007	1.83055	1.841	0.741258	1.08929	0.0863503	76778	0.0189013	0.600699	2.41752	236.07	27.77	437.48	6839866	4	4
173	2011	威海市	4.09638	1.64138	2.00425	0.715796	0.925586	0.0950238	75316	0.0217024	0.563046	2.34991	234.38	27.8	437.88	8326919	4	4
173	2012	威海市	1.28979	1.64353	2.10392	0.711656	0.931869	0.104525	92148	0.0215121	0.562142	2.29626	238.91	27.85	437.42	9538661	4	4
173	2013	威海市	-1.13522	1.76957	1.91689	0.737316	1.03225	0.103538	100381	0.0220036	0.754489	2.4893	241.395	28.85	438.56	10821811	4	4
173	2014	威海市	1.03224	1.79974	1.91582	0.754249	1.04549	0.10056	99392	0.0222617	0.798958	2.3756	252.504	22.65	439.45	11818695	4	4
174	2009	渭南市	0.712049	2.41113	0.700886	1.15416	1.25697	0.177792	12069	0.00465632	0.777097	-1.16902	28.19	6.88	423.98	1877800	3	1
174	2010	渭南市	3.56362	2.41467	0.663289	1.16006	1.25461	0.192534	14950	0.00252125	0.926159	-1.06535	28.93	10.52	426.42	231830	3	1
174	2011	渭南市	-0.327838	2.42639	0.639712	1.17464	1.25175	0.191768	19424	0.00307338	0.887226	-0.795031	29.93	11.77	429.94	271662	3	1
174	2012	渭南市	1.89502	2.45549	1.73599	1.16396	1.29153	0.210095	21717	0.00336829	0.923055	-0.60043	29.96	13.42	430.23	3263238	3	1
174	2013	渭南市	0.864023	2.45019	0.656473	1.18827	1.26192	0.204493	23667	0.00226339	1.00663	-0.0895354	30.186	14.47	433.84	3672318	3	1
174	2014	渭南市	0.982385	2.46802	0.611911	1.20596	1.26205	0.206083	26675	0.000524142	1.15637	0.173855	26.7189	14.93	427.46	4419777	3	1
175	2009	温州市	0.649426	1.7989	1.64801	0.835649	0.96325	0.0995354	32588	0.00633501	0.331485	2.50824	95.29	12.05	660.93	12647227	4	4
175	2010	温州市	3.28181	1.82599	1.60668	0.838046	0.987942	0.106247	37359	0.003979	0.31657	2.67436	94.74	16.05	667.57	14980973	4	4
175	2011	温州市	-0.616652	1.92794	1.42372	0.889845	1.0381	0.108364	43132	0.00188279	0.51236	2.94348	93.97	15.38	677.38	17676378	4	4
175	2012	温州市	1.16202	1.98792	1.32646	0.914933	1.07299	0.105687	40103	0.00682411	0.575152	3.40854	95.66	16.46	673.92	19292876	4	4
175	2013	温州市	-1.7783	2.06128	1.12482	0.954057	1.10722	0.109384	49614	0.00763662	0.653909	3.73058	98.0649	17.6	685.03	21363782	4	4
175	2014	温州市	1.08406	2.07373	1.0693	0.952591	1.12114	0.113636	47118	0.00759681	0.709454	3.65249	100.297	18.32	674.42	24103624	4	4
176	2009	乌海市	1.5106	2.33446	5.82542	1.24539	1.08907	0.176867	64147	0.00392085	0.582126	-1.67523	76.61	10.99	274	609190	1	2
176	2010	乌海市	-9.46789	2.23271	6.85145	1.23184	1.00088	0.162458	76653	0.00494937	0.610352	-0.674455	75	14.04	302.17	716893	1	2
176	2011	乌海市	-0.30572	2.25219	6.65503	1.24286	1.00933	0.161816	89521	0.00776065	0.593695	-0.464474	66.31	13.74	308.67	861223	1	2
176	2012	乌海市	2.79252	2.28007	6.32093	1.2708	1.00928	0.166309	103242	0.0100287	0.604493	0.00364299	64.58	13.77	312.66	1005611	1	2
176	2013	乌海市	-0.91039	2.30799	7.40036	1.26664	1.04135	0.15915	103660	0.0128327	0.73136	-0.375187	55.226	13.78	315.34	1137267	1	2
176	2014	乌海市	0.801621	2.29829	7.76705	1.27278	1.02551	0.157701	108556	0.00592228	0.58601	0.37987	50.9206	18.28	315.96	1270207	1	2
177	2009	乌兰察布市	-0.701539	2.36817	2.52203	1.13637	1.23179	0.227966	23489	0.00530404	0.467308	-3.02986	66.27	12.48	53.17	1363048	1	1
177	2010	乌兰察布市	2.71279	2.39011	2.57971	1.14586	1.24425	0.246702	26604	0.00925495	0.484278	-2.44068	66.2	12.78	52.67	1576772	1	1
177	2011	乌兰察布市	-1.27628	2.40749	2.92386	1.1499	1.25759	0.270076	32246	0.0116998	0.669559	-2.13937	53.31	13.09	52.99	1870220	1	1
177	2012	乌兰察布市	6.79334	2.39204	3.04753	1.16662	1.22542	0.29919	36721	0.0137921	0.793164	-1.85282	55.05	1.62	48.27	2131304	1	1
177	2013	乌兰察布市	-0.0366669	2.42052	3.34007	1.13532	1.2852	0.301383	29463	0.0162054	0.960278	-1.36984	72.6191	27.49	51.98	2394648	1	1
177	2014	乌兰察布市	0.912745	2.36581	3.67245	1.12081	1.245	0.340145	41138	0.0137843	0.652564	-1.43436	74.8736	27.97	50.82	2691870	1	1
178	2009	乌鲁木齐市	-0.89222	2.58591	0.587481	1.11273	1.47317	0.122319	38496	0.00779817	0.376466	-5.48559	540.09	8.29	174.93	4734172	3	1
178	2010	乌鲁木齐市	1.88283	2.59021	0.57785	1.11486	1.47535	0.119244	43039	0.00687743	0.373629	-5.49318	555.15	8.58	176.26	5636665	3	1
178	2011	乌鲁木齐市	2.55494	2.59313	1.36001	1.12636	1.46677	0.141113	52649	0.00596523	0.253026	-5.51906	526.26	8.85	180.85	6950278	3	1
178	2012	乌鲁木齐市	3.84131	2.59482	1.26611	1.12876	1.46605	0.1475	59645	0.00605318	0.500492	-5.55218	527.36	8.84	186.97	8343507	3	1
178	2013	乌鲁木齐市	0.0401183	2.55795	1.00748	1.09159	1.46636	0.160339	83759	0.00617203	0.577248	-4.87863	555.595	11.35	190.69	9700498	3	1
178	2014	乌鲁木齐市	1.0794	2.57867	3.4496	1.11246	1.46621	0.164457	70428	0.00643242	0.620082	-3.64096	627.876	11.9	193.58	10699649	3	1
179	2009	芜湖市	-0.452568	2.03574	1.36943	0.896284	1.13946	0.12026	39142	0.0498383	0.998545	2.33718	539.75	19.86	693.7	2415072	4	4
179	2010	芜湖市	9.62044	1.98643	1.45198	0.889301	1.09713	0.130281	48306	0.0442522	1.10058	2.87525	585.79	23.16	691.89	2874466	4	4
179	2011	芜湖市	1.87782	2.07672	1.2727	0.93684	1.13988	0.143632	43095	0.0395466	0.816656	2.69394	365.05	23.59	643.55	4210117	4	4
179	2012	芜湖市	9.5719	2.0673	1.35827	0.917534	1.14977	0.157527	48742	0.0449414	0.907751	2.82508	384.36	24.11	640.33	4901992	4	4
179	2013	芜湖市	0.620701	2.03061	1.3485	0.892055	1.13855	0.15224	54533	0.0476627	0.971957	2.9577	401.693	23.53	642.18	5599547	4	4
179	2014	芜湖市	1.2105	2.0849	1.33885	0.910404	1.1745	0.150211	64039	0.0532341	1.03598	3.11372	328.882	23.02	638.08	6536172	4	4
180	2009	梧州市	-1.63171	2.37853	0.727839	1.10914	1.26939	0.158768	14776	0.0240826	0.728206	-1.37429	34.58	5.57	251.84	1710946	3	2
180	2010	梧州市	3.39288	2.30122	1.97155	1.07756	1.22367	0.156464	18567	0.0188867	0.808621	-1.12438	35.05	9.95	259.22	1917653	3	2
180	2011	梧州市	-0.833525	2.30914	2.14661	1.12185	1.18729	0.161237	25394	0.0178415	0.792651	-0.704197	39.42	11.74	260.61	2240804	3	2
180	2012	梧州市	0.947625	2.33232	2.19061	1.11771	1.21461	0.191226	28523	0.00551864	0.957355	-0.691631	47.41	11.52	261.73	2572117	3	2
180	2013	梧州市	1.94497	2.23063	1.08584	1.02958	1.20105	0.177754	29515	0.00186219	0.810117	0.31352	40.0625	11.6	267.09	2923448	3	2
180	2014	梧州市	0.804621	2.1602	1.1242	0.996859	1.16334	0.177525	31293	0.000621289	0.822719	0.297042	41.8454	10.88	270.31	3283015	3	2
181	2009	武汉市	0.198282	2.26375	0.934112	0.964982	1.29877	0.108993	51144	0.0433704	0.649469	2.05116	1012.88	13.21	983.69	21640873	3	3
181	2010	武汉市	2.35767	2.27196	0.963172	0.965658	1.3063	0.104842	58961	0.0391781	0.674311	2.41288	1053.43	14.21	985.08	25704037	3	3
181	2011	武汉市	-0.22429	2.23188	0.911868	0.960328	1.27155	0.113135	68315	0.0350364	0.629257	2.64587	1112.6	15	973.9	30317885	3	3
181	2012	武汉市	1.62198	2.22397	0.945476	0.954289	1.26968	0.110641	79482	0.0349012	0.62671	2.62762	1152.48	17.6	967.4	34324345	3	3
181	2013	武汉市	-0.607627	2.25289	0.899916	0.961456	1.29143	0.124058	110113	0.0353645	0.660076	2.97917	1175.57	16.3	967.8	39166000	3	3
181	2014	武汉市	1.10051	2.2603	0.894601	0.973499	1.2868	0.1167	98000	0.0377776	0.691449	2.94414	1162.95	17.25	965.47	43693155	3	3
182	2009	西安市	0.41339	2.38221	1.09505	1.0151	1.36712	0.101631	32411	0.0305485	0.917788	1.75439	808.78	9	773.32	13811242	3	1
182	2010	西安市	4.05892	2.43199	1.02329	1.03878	1.39321	0.114644	38341	0.0320058	1.0028	2.24604	938.19	9.49	774.37	16370367	3	1
182	2011	西安市	0.218148	2.41651	0.977576	1.02562	1.39088	0.127989	45495	0.0326967	0.867479	2.43356	865.38	9.67	783.37	19659774	3	1
182	2012	西安市	6.94281	2.393	0.982771	1.02565	1.36735	0.136848	51166	0.0356736	0.954168	2.52744	909.5	11.06	787.48	22638601	3	1
182	2013	西安市	1.03373	2.44857	0.766226	1.04574	1.40283	0.149425	60522	0.0390713	1.03503	3.00086	932.807	12.09	799.18	25480235	3	1
182	2014	西安市	1.02618	2.49745	0.760054	1.06633	1.43111	0.149206	63794	0.0413746	1.06043	3.04351	939.989	12.26	807.46	30938909	3	1
183	2009	西宁市	3.33698	2.50764	0.810285	1.12399	1.38364	0.169873	22865	0.0040677	0.622748	0.237783	225.75	4.85	253.02	2015968	3	1
183	2010	西宁市	4.90148	2.46597	0.865438	1.11451	1.35146	0.17336	28428	0.00103302	0.641459	0.0140718	273.39	7.27	288.53	2317649	3	1
183	2011	西宁市	1.11902	2.44543	0.827421	1.10767	1.33776	0.194684	34743	0.00355308	0.685094	0.395844	263.29	6.64	290.67	2712873	3	1
183	2012	西宁市	1.02439	2.45413	0.796405	1.1445	1.30963	0.217749	38034	0.0021565	0.746085	0.636137	311.63	8.97	258.92	3174604	3	1
183	2013	西宁市	-0.299778	2.4734	0.717037	1.13581	1.33759	0.212124	43107	0.0015452	0.925156	0.611413	281.825	7.15	296.46	3174604	3	1
183	2014	西宁市	0.851016	2.49493	0.677455	1.11354	1.38139	0.232821	46762	0.000628211	1.08097	0.856283	331.969	9.71	264.92	4140886	3	1
184	2009	咸宁市	-6.17212	2.27971	0.92972	1.01725	1.26247	0.19496	16101	0.0189349	0.744368	-0.287556	87.47	6.41	294.73	1658844	3	2
184	2010	咸宁市	6.17112	2.24305	0.985119	1.05177	1.19128	0.182294	21129	0.0196506	0.838488	-0.297907	106.54	6.99	295.06	2050400	3	2
184	2011	咸宁市	-0.199843	2.27399	0.883338	1.09686	1.17713	0.18844	26448	0.0165328	0.843071	0.025741	136.33	7.98	299.41	2426017	3	2
184	2012	咸宁市	6.02963	2.15432	0.958327	1.0472	1.10712	0.188628	30791	0.0174642	0.971516	-0.29408	132.77	7.96	296.44	2816788	3	2
184	2013	咸宁市	-0.348151	2.22883	0.848241	1.04782	1.181	0.179662	28974	0.0172495	1.09276	0.18343	129.634	8.26	299.7	3206400	3	2
184	2014	咸宁市	0.984026	2.22614	0.847064	1.03245	1.1937	0.184678	38770	0.00374228	1.19134	0.467048	135.551	8.73	304.03	3617722	3	2
185	2009	咸阳市	-1.12415	2.30648	0.869142	1.1384	1.16809	0.122729	17429	0.00317325	0.917919	-0.317254	175.69	11.98	506.45	2505892	3	2
185	2010	咸阳市	0.764195	2.31042	0.84347	1.14884	1.16158	0.137803	22477	0.00210975	0.956181	0.0131987	217.58	9.27	510.09	2963547	3	2
185	2011	咸阳市	-0.0894305	2.32339	0.810267	1.15834	1.16505	0.139708	27751	0.00290162	0.893099	0.190468	199.66	9.9	515.97	3451008	3	2
185	2012	咸阳市	1.61691	2.32882	0.765064	1.17747	1.15136	0.150198	31982	0.00282786	0.9445	0.203439	222.93	10	518.13	4010799	3	2
185	2013	咸阳市	2.62164	2.22721	1.04939	1.08588	1.14133	0.142844	34904	0.00247791	1.05249	0.538934	226.472	12.64	523.31	4596800	3	2
185	2014	咸阳市	1.01534	2.23802	1.03446	1.11441	1.1236	0.131067	41971	0.00305938	1.17523	0.758018	231.432	11.12	516.91	5252183	3	2
186	2009	湘潭市	4.40519	2.2007	0.98657	1.03065	1.17005	0.118327	26608	0.0323475	0.627497	0.903817	368.62	12.57	588.75	2232397	4	4
186	2010	湘潭市	12.0568	2.17993	0.962264	0.999298	1.18063	0.119471	32321	0.0298568	0.708339	1.17739	386.07	13.17	576.23	2566615	4	4
186	2011	湘潭市	-0.685413	2.18905	1.05926	1.00152	1.18753	0.118926	40753	0.0271268	0.578376	1.60426	507.09	13.48	579.94	3022040	4	4
186	2012	湘潭市	6.24287	2.0261	2.28448	0.989874	1.03623	0.113223	46249	0.028703	0.697026	1.75819	406.58	13.72	582.98	3491362	4	4
186	2013	湘潭市	-0.000881445	1.99628	2.0084	0.976994	1.01928	0.127104	49761	0.0294451	0.841901	1.97347	421.58	15.51	578.79	3980406	4	4
186	2014	湘潭市	3.14929	2.2703	1.39173	0.912099	1.3582	0.129636	55968	0.0323627	0.957206	1.82494	420.981	16.82	582.09	4499723	4	4
187	2009	孝感市	2.34125	2.15769	1.14904	0.941632	1.21606	0.163159	14366	0.0159197	0.590385	-0.709796	59.9	5.58	593.41	3268950	4	3
187	2010	孝感市	7.8756	2.14474	1.12949	0.929633	1.21511	0.166832	16630	0.0143005	0.712667	-0.174537	50.66	5.8	596.02	3852416	4	3
187	2011	孝感市	0.162288	2.19292	1.10758	0.909556	1.28336	0.119132	19880	0.013181	0.761789	-0.00170309	51.95	6.23	593.61	4571575	4	3
187	2012	孝感市	7.9706	2.17273	1.19586	0.906161	1.26656	0.182591	20934	0.0135207	0.850835	0.25361	52.15	7.32	591.4	5318431	4	3
187	2013	孝感市	0.262474	2.11579	1.21179	0.909608	1.20618	0.183948	23509	0.0165959	0.980967	0.578984	71.4827	7.48	591.95	6026400	4	3
187	2014	孝感市	1.06111	2.1408	1.15186	0.937537	1.20326	0.186887	27891	0.0140707	1.09464	0.771418	74.6243	9.58	590.03	6893302	4	3
188	2009	忻州市	-0.0587169	2.38157	2.20889	1.0987	1.28288	0.29207	11292	0.0133551	1.00962	-0.806574	30.95	3.14	122.19	1337328	3	1
188	2010	忻州市	1.03866	2.3812	2.22932	1.12519	1.25601	0.293925	14193	0.00218609	0.970117	-0.321466	59.7	4.5	122.45	1698152	3	1
188	2011	忻州市	-0.0510032	2.38985	2.27057	1.1177	1.27215	0.27448	18019	0.00190659	0.914918	-0.325249	58.85	4.53	123.47	1855156	3	1
188	2012	忻州市	4.18352	2.40796	2.33083	1.12436	1.2836	0.292343	20081	0.00198705	1.05215	-0.239404	66.75	7.88	123.43	2154876	3	1
188	2013	忻州市	-0.653583	2.42774	2.66289	1.14618	1.28156	0.32558	21052	0.000460015	1.24504	0.196458	60.7739	9.15	124	2460390	3	1
188	2014	忻州市	0.825526	2.44488	2.6828	1.17308	1.27181	0.314478	21796	0.00389679	1.41903	0.211233	60.576	9.91	124.24	2571412	3	1
189	2009	新乡市	1.83293	2.18043	1.11039	0.97836	1.20208	0.132647	17992	0.0174219	1.02655	0.269519	175.69	9.64	731.12	3302811	4	4
189	2010	新乡市	1.65765	2.16123	1.09807	0.986669	1.17456	0.132944	21196	0.0183118	1.01792	0.285012	190.65	9.64	739.21	3881468	4	4
189	2011	新乡市	-0.691926	2.19584	1.00888	1.03061	1.16523	0.135169	26198	0.0224452	0.758371	0.463862	210.41	10.09	742.55	4616064	4	4
189	2012	新乡市	-0.399952	2.18727	1.0462	1.04637	1.1409	0.149097	28598	0.0246799	0.852168	0.507579	228.42	10.38	747.97	5403530	4	4
189	2013	新乡市	4.77132	1.96229	1.08913	0.982424	0.979863	0.151612	28258	0.0255493	0.883953	0.802181	226.867	10.43	730.82	5632319	4	4
189	2014	新乡市	1.02835	1.95451	1.1353	0.964877	0.989628	0.145728	33699	0.027833	0.96034	1.1678	226.888	9.62	727.59	6437764	4	4
190	2009	信阳市	-1.01841	2.40674	1.80522	1.10785	1.29888	0.16509	13780	0.00697155	0.923732	-1.89055	55.92	5.25	440.61	3737515	3	1
190	2010	信阳市	3.63597	2.40763	1.8219	1.11265	1.29499	0.159145	16936	0.010126	0.944701	-2.72569	61.65	5.3	461.73	4329778	3	1
190	2011	信阳市	-0.82146	2.39755	1.97079	1.10751	1.29004	0.177154	20603	0.014365	0.837243	-2.86403	62.33	5.48	465.12	5119518	3	1
190	2012	信阳市	5.45189	2.40218	2.10186	1.10701	1.29517	0.198316	22347	0.0157263	0.85701	-2.35689	65.09	5.56	453.76	5926300	3	1
190	2013	信阳市	2.20134	2.33258	1.28317	1.06545	1.26713	0.192822	18386	0.0162864	0.915328	-1.44843	83.1693	2.75	542.79	6747648	3	1
190	2014	信阳市	1.13001	2.32439	0.718919	1.05263	1.27176	0.190842	27490	0.0167002	0.98056	-1.69792	86.2264	5.79	474.72	7783548	3	1
191	2009	徐州市	-0.854707	2.41122	0.666829	1.08719	1.32402	0.10733	25100	0.019935	0.679692	0.972324	131.24	10.5	850.6	8059882	3	1
191	2010	徐州市	1.67201	2.39616	0.677688	1.07236	1.3238	0.110708	34084	0.0228092	0.69652	1.87073	123.45	7.89	864.1	9569888	3	1
191	2011	徐州市	-0.891104	2.39545	0.712429	1.10789	1.28756	0.127896	41407	0.0260025	0.61972	2.29879	134.9	8.25	867.45	11418882	3	1
191	2012	徐州市	2.51134	2.38865	0.787466	1.11012	1.27853	0.131965	46877	0.0266064	0.668701	2.41694	116.93	10.09	879.77	13124990	3	1
191	2013	徐州市	6.45258	2.2158	1.83419	1.11513	1.10066	0.134273	44050	0.0206235	0.696631	2.61431	135.379	11.49	894.26	14959079	3	1
191	2014	徐州市	0.90154	2.23497	1.77501	1.11913	1.11584	0.13333	57655	0.0204962	0.739651	2.21738	134.088	13	869.97	20991974	3	1
192	2009	许昌市	-0.472995	2.19351	0.993117	1.10858	1.08493	0.088693	26227	0.0111661	0.599932	0.684433	66.69	12.95	971.2	2970141	4	2
192	2010	许昌市	2.39878	2.21997	0.96265	1.11785	1.10212	0.0890505	30536	0.0107036	0.62998	0.162437	70.14	12.99	980.06	3493229	4	2
192	2011	许昌市	0.750387	2.20674	1.03226	1.09551	1.11124	0.0946063	36924	0.0142382	0.564623	0.47056	69.1	13.29	988.91	4149432	4	2
192	2012	许昌市	1.90046	2.22992	0.985435	1.12528	1.10463	0.103946	39947	0.0161057	0.546791	0.734374	69.78	14.34	989.21	4823804	4	2
192	2013	许昌市	2.41078	2.09647	1.30014	1.05441	1.04206	0.107885	37626	0.0172471	0.730265	0.864892	68.1323	14.48	998.86	5491919	4	2
192	2014	许昌市	1.1556	2.03091	1.43788	0.979536	1.05137	0.105966	48471	0.0175604	0.784401	1.13759	69.3217	15.01	1003.9	6189020	4	2
193	2009	雅安市	-0.917235	2.32402	2.39593	1.11405	1.20997	0.342223	15710	0.00775679	1.39749	-1.35551	319.92	5.74	101.39	842609	3	2
193	2010	雅安市	5.12797	2.33338	2.39924	1.12302	1.21036	0.270443	18787	0.00817732	1.29361	-0.7801	245.32	6.15	101.23	970751	3	2
193	2011	雅安市	-1.25005	2.32518	2.60125	1.15156	1.17362	0.231419	23147	0.00663338	0.873878	-0.00514802	252.5	6.37	103.52	1139674	3	2
193	2012	雅安市	5.52999	2.28448	2.62826	1.13219	1.15228	0.23365	26157	0.006471	0.798248	0.188691	263.05	4.56	104.02	1319200	3	2
193	2013	雅安市	-0.463956	2.33592	3.05262	1.16173	1.17419	0.624617	26622	0.00166583	0.678097	1.0168	270.357	4.74	104.33	1463152	3	2
193	2014	雅安市	1.19976	2.3465	2.94322	1.16603	1.18048	0.675043	30052	0.00274188	0.864651	1.12869	281.635	5.43	104.47	1777624	3	2
194	2009	烟台市	0.42741	1.96898	1.70546	0.855505	1.11348	0.0670035	52683	0.0200141	0.600297	1.41278	207.87	15.31	474.32	12151521	4	4
194	2010	烟台市	5.73192	1.98946	1.66008	0.876965	1.11249	0.0743072	62254	0.0175251	0.620829	1.79103	224.83	16.96	473.69	14126854	4	4
194	2011	烟台市	1.09862	1.97955	1.6644	0.90888	1.07067	0.0830542	70380	0.0171931	0.587711	1.93276	224.72	18.56	474.15	16570800	4	4
194	2012	烟台市	-0.00554286	1.95908	1.73219	0.907912	1.05117	0.090293	75672	0.0167852	0.576349	2.0062	240.61	18.89	473.08	19013507	4	4
194	2013	烟台市	-0.681213	2.07507	1.52232	0.938853	1.13621	0.096501	86235	0.0174415	0.630259	2.06755	255.895	17.86	470.09	21586797	4	4
194	2014	烟台市	1.08706	2.08974	1.51663	0.948775	1.14096	0.0957774	85795	0.0180877	0.683273	1.8753	265.064	18.48	471.71	24167527	4	4
195	2009	延安市	-1.2769	2.2	6.03881	1.02411	1.17589	0.215492	33538	0.000343163	0.765495	-1.30006	109.41	3.83	61.43	946603	2	2
195	2010	延安市	4.72262	2.1809	6.40635	0.993284	1.18761	0.217643	40621	0.000273758	0.818285	-0.747687	104.59	3.88	62.16	1118144	2	2
195	2011	延安市	-0.491108	2.13906	7.00913	0.964412	1.17465	0.201029	50807	0.000881736	0.732217	-0.394363	105.1	4.11	62.91	1297432	2	2
195	2012	延安市	2.90859	2.1344	7.45512	0.960155	1.17425	0.207897	57876	0.000989048	0.686788	-0.769938	123.39	4.2	63.56	1517367	2	2
195	2013	延安市	1.9862	2.24472	8.29124	1.0783	1.16642	0.217614	56896	0.000361095	0.851684	0.397867	112.443	4.6	64.2	1714572	2	2
195	2014	延安市	1.50226	2.31641	7.80121	1.13964	1.17677	0.223948	62714	0.00062029	0.937887	0.123127	110.055	4.88	63.27	1931804	2	2
196	2009	盐城市	0.111908	2.28864	1.05459	0.949785	1.33885	0.107738	23607	0.0371779	0.782606	0.827838	68.53	7.72	478.65	6448130	4	3
196	2010	盐城市	1.18628	2.26266	1.0785	0.947472	1.31518	0.125129	31640	0.0370078	0.810649	0.607992	69.49	8.27	480.86	7664917	4	3
196	2011	盐城市	-0.794862	2.25703	1.08858	0.946094	1.31094	0.14694	38222	0.0383738	0.572642	1.24947	67.38	9.7	483.56	8950904	4	3
196	2012	盐城市	2.59959	2.25847	1.10106	0.953174	1.3053	0.151755	43172	0.0425285	0.622072	1.61622	66.43	9.84	484.56	10231991	4	3
196	2013	盐城市	5.62515	2.03862	1.91311	0.919216	1.1194	0.159867	42178	0.0271879	0.638093	1.5987	66.6315	10	485.37	11633806	4	3
196	2014	盐城市	0.921869	2.0375	1.93245	0.918803	1.1187	0.157264	53115	0.0167569	0.717317	1.80336	67.6886	13.8	489.36	13126983	4	3
197	2009	扬州市	0.453066	2.15728	1.1822	1.05293	1.10435	0.0856534	40418	0.0833345	0.573111	1.56487	165.71	11.97	691.59	6125862	4	4
197	2010	扬州市	4.38606	2.13924	1.17554	1.05651	1.08273	0.0904587	49786	0.0763879	0.597379	2.16098	168.89	13.16	696.59	7261249	4	4
197	2011	扬州市	-0.383273	2.13154	1.24734	1.04961	1.08193	0.100511	58950	0.0503688	0.560935	2.92924	169.07	9.06	698	8537440	4	4
197	2012	扬州市	2.59613	2.15857	1.26041	1.05222	1.10635	0.0970961	65692	0.0458165	0.608089	3.17663	182.91	9.63	695.52	9739689	4	4
197	2013	扬州市	12.8785	1.7571	2.91259	0.907802	0.849298	0.0981785	70696	0.0367238	0.622747	3.30405	177.723	10.09	697.68	11068789	4	4
197	2014	扬州市	1.62976	1.68772	2.91024	0.875283	0.812438	0.0994419	82654	0.0230307	0.653521	3.34906	175.493	10.21	699.95	11280986	4	4
198	2009	阳江市	-0.282924	2.40486	1.84528	1.04377	1.36109	0.107415	22130	0.0225759	0.454217	1.11062	22.58	4.46	346.91	3053773	3	1
198	2010	阳江市	4.44879	2.40454	1.76462	1.04641	1.35813	0.101467	26694	0.0214785	0.514512	1.46592	21.83	4.56	355.9	3719079	3	1
198	2011	阳江市	-0.57724	2.36453	1.53304	1.04286	1.32167	0.105699	31490	0.019663	0.522491	1.09297	52.55	7.88	357.76	4401076	3	1
198	2012	阳江市	-0.867827	2.315	1.67249	1.02348	1.29152	0.116007	36096	0.0108437	0.545271	1.03592	25.33	9.04	355.08	4670114	3	1
198	2013	阳江市	2.3748	2.17917	0.879474	0.963469	1.2157	0.10992	36485	0.00969384	0.57573	1.43473	28.1761	9.5	358.38	5272893	3	1
198	2014	阳江市	0.987697	2.22243	0.884564	0.987226	1.2352	0.105776	46938	0.00615502	0.566524	1.35417	30.9468	9.98	363.79	5318994	3	1
199	2009	阳泉市	-0.314513	1.98895	10.6444	0.940165	1.04878	0.140428	26383	0.00847871	0.695315	-0.0904857	54.81	7.93	285.05	1494460	2	4
199	2010	阳泉市	4.09868	1.95786	11.0783	0.931595	1.02626	0.138797	31898	0.00582255	0.694894	0.429788	79.18	8.41	286.17	1604652	2	4
199	2011	阳泉市	0.190993	1.94269	11.5744	0.949071	0.993623	0.134513	38500	0.0216356	0.597647	0.112186	81.54	8.48	287.61	1883464	2	4
199	2012	阳泉市	5.78273	1.95199	12.3574	0.966155	0.985833	0.147103	43702	0.0246177	0.555395	0.865834	90.83	8.59	289.06	2176433	2	4
199	2013	阳泉市	-0.60276	1.97446	13.9851	0.978804	0.995656	0.141151	46001	0.0264082	0.793621	1.24747	93.1123	8.65	290.46	2467028	2	4
199	2014	阳泉市	0.981498	2.06372	13.8797	1.02618	1.03754	0.140943	44382	0.0274691	0.839046	0.537494	103.506	8.75	291.42	2762979	2	4
200	2009	伊春市	-2.00037	1.73828	17.7018	0.5087	1.22959	0.297434	13530	0.0109632	0.59281	-0.369288	19.5	8.43	38.86	476580	2	3
200	2010	伊春市	3.68073	1.70691	25.3379	0.498102	1.20881	0.314786	15924	0.0211563	0.758586	-0.107595	16.12	11.94	38.75	564975	2	3
200	2011	伊春市	-0.448835	1.71337	27.9368	0.49705	1.21632	0.343491	18142	0.0228517	0.701252	0.888188	17.76	9.68	38.54	662006	2	3
200	2012	伊春市	4.74732	1.81193	26.8146	0.556581	1.25535	0.360062	20686	0.01372	0.83878	0.916291	8.82	9.88	38.22	765165	2	3
200	2013	伊春市	-1.29318	1.79746	38.3901	0.52717	1.27029	0.349869	23129	0.0139943	0.901587	1.42256	8.68506	11.17	37.61	866507	2	3
200	2014	伊春市	0.742149	1.82111	38.2608	0.536159	1.28495	0.402007	20885	0.00227234	0.517961	0.528698	8.68852	11.74	37.19	979495	2	3
201	2009	宜宾市	1.13899	2.23369	0.986239	1.13655	1.09714	0.170811	16163	0.00188141	0.565623	-0.407205	39.81	2.91	403.08	2542934	4	2
201	2010	宜宾市	-0.00886247	2.18615	1.09374	1.09357	1.09258	0.16457	19499	0.00310051	0.613433	0.361819	40.81	3.23	406.16	3160876	4	2
201	2011	宜宾市	0.0114716	2.12396	1.16446	1.08099	1.04297	0.164396	24424	0.00289297	0.542762	0.0148097	41.04	3.41	409.1	3741553	4	2
201	2012	宜宾市	1.29363	2.15825	1.14595	1.10649	1.05176	0.176249	27865	0.00229417	0.59194	0.148332	43	5.38	411.85	4345833	4	2
201	2013	宜宾市	-1.16862	2.23642	0.988914	1.11536	1.12106	0.190208	24416	0.0020653	0.67788	0.603092	43.641	5.48	414.77	4972427	4	2
201	2014	宜宾市	0.987989	2.24733	0.983627	1.10997	1.13736	0.192211	32318	0.00214862	0.768774	0.581008	44.2558	4.17	417.67	6003863	4	2
202	2009	宜春市	-1.04249	2.37971	0.710381	1.10137	1.27834	0.197827	12769	0.0318025	0.728953	-0.671418	55.97	3.65	294.56	2261011	3	1
202	2010	宜春市	3.70599	2.33941	0.744425	1.10119	1.23822	0.197251	16075	0.0275192	0.76544	-0.310518	60.39	5.76	298.85	2665185	3	1
202	2011	宜春市	1.6163	2.20692	1.08567	1.04554	1.16138	0.199647	19823	0.0251789	0.657426	-0.204618	61.49	6.16	303.63	3097570	3	1
202	2012	宜春市	4.705	2.23717	1.0876	1.058	1.17917	0.215819	22855	0.024015	0.580176	-0.0375122	61.96	6.78	306.98	3543572	3	1
202	2013	宜春市	3.80297	2.17714	0.957422	0.906982	1.27015	0.219793	23998	0.0233877	0.810757	0.364086	76.101	7.05	309.65	4048334	3	1
202	2014	宜春市	0.086951	2.17442	1.22947	1.0105	1.16392	0.227653	27764	0.023895	0.8896	0.631515	75.0806	7.07	319.06	4573288	3	1
203	2009	益阳市	-0.560289	2.17667	2.60228	1.03498	1.14169	0.165826	14071	0.0106055	0.597194	-0.728952	58.54	4.63	387.48	2231079	3	2
203	2010	益阳市	4.19117	2.26484	2.2065	1.09736	1.16748	0.163913	16839	0.00937699	0.619745	-0.107051	60	4.62	392.26	2607055	3	2
203	2011	益阳市	1.06641	2.27705	0.746307	1.04924	1.22781	0.161926	20496	0.00874223	0.544045	0.190228	61.04	6.02	388.59	3068680	3	2
203	2012	益阳市	1.35166	2.27002	0.783956	1.05787	1.21215	0.168821	23572	0.00881887	0.612716	0.391745	59.24	6.15	391.11	3537694	3	2
203	2013	益阳市	-0.508088	2.26115	0.738237	1.05681	1.20433	0.178644	23399	0.00922844	0.750024	0.727951	61.3646	6.21	389.64	4027644	3	2
203	2014	益阳市	0.875821	2.2361	0.755882	1.05736	1.17874	0.188818	28596	0.0101989	0.822443	0.697896	65.3311	6.2	392.22	4541763	3	2
204	2009	银川市	-0.0940364	2.58357	3.92861	1.22244	1.36113	0.125398	34453	0.00357739	0.851171	1.20878	401.36	17.44	162.79	1854756	1	1
204	2010	银川市	2.24215	2.59119	3.98833	1.22525	1.36594	0.155852	41520	0.00385438	0.843082	1.1881	438.78	17.42	175.96	2251415	1	1
204	2011	银川市	-0.49543	2.59864	4.07671	1.22905	1.3696	0.14924	48964	0.0119488	0.730293	0.800048	478.3	16.99	179.76	2744705	1	1
204	2012	银川市	6.73142	2.66779	0.462096	1.24446	1.42333	0.162255	56528	0.00375732	0.785189	0.892076	493.24	18.05	185.29	3160226	1	1
204	2013	银川市	-0.532671	2.67891	0.480383	1.25127	1.42764	0.171084	74510	0.00608167	0.87817	1.44889	535.742	17.77	191.28	3480615	1	1
204	2014	银川市	7.50318	2.54052	14.0317	0.968213	1.57231	0.190047	65942	0.00290223	0.98797	1.45051	477.082	17.69	217.17	3824721	1	1
205	2009	营口市	0.439021	2.32534	1.03667	1.01359	1.31174	0.133055	34104	0.0431232	0.953815	0.317897	55.17	7.99	435.1	2114411	3	3
205	2010	营口市	8.41905	2.35547	0.958707	1.04699	1.30849	0.136953	41452	0.0568398	0.980461	0.726426	70.79	7.89	449.31	2497516	3	3
205	2011	营口市	3.37318	2.17177	1.32388	0.94484	1.22693	0.149557	50220	0.0567411	0.743715	0.658587	70.58	7.88	449.16	2942074	3	3
205	2012	营口市	5.12452	2.19471	1.3047	0.964893	1.22982	0.160032	56583	0.055215	0.785625	0.594428	90.89	7.99	448.45	3414104	3	3
205	2013	营口市	-0.579166	2.26122	1.00984	1.02061	1.2406	0.163741	64941	0.0536072	0.840115	1.00158	94.7914	7.84	443.55	3892107	3	3
205	2014	营口市	0.660575	2.29031	0.979152	1.01482	1.27549	0.14207	63234	0.0556238	0.751098	0.816771	95.3622	7.78	445.04	4365120	3	3
206	2009	永州市	1.39054	2.36149	2.0851	1.13812	1.22336	0.193032	12471	0.0357393	0.937665	-1.27458	41.34	5.2	261.42	2035980	3	2
206	2010	永州市	0.316087	2.33801	2.09101	1.14072	1.19729	0.188248	14874	0.033972	1.08459	-0.783312	41.11	4.88	272.11	2424079	3	2
206	2011	永州市	-0.678007	2.25613	2.15296	1.09412	1.16201	0.191873	18168	0.0306582	0.627535	-0.316396	39.8	5.31	281.28	2851609	3	2
206	2012	永州市	4.32889	2.27263	2.25289	1.09554	1.17709	0.207629	20239	0.0321632	0.539173	-0.211603	40.23	5.56	270.89	3293356	3	2
206	2013	永州市	-0.734783	2.27088	2.68225	1.09803	1.17285	0.21918	18868	0.0324247	0.636666	0.281479	39.8522	5.96	279.7	3748833	3	2
206	2014	永州市	1.09489	2.27479	2.59668	1.09564	1.17915	0.233558	24295	0.035394	0.930155	0.406152	39.4928	6.01	283.44	4232660	3	2
207	2009	榆林市	3.4336	2.34186	2.28403	1.15105	1.19081	0.13137	38906	0.00184035	0.652937	-1.69397	38.91	8.58	82.41	1652140	3	2
207	2010	榆林市	8.05998	2.33633	2.34744	1.16737	1.16896	0.135022	52480	0.000735157	0.629291	-1.52908	40.3	9.38	83.64	2035080	3	2
207	2011	榆林市	-0.541771	2.33942	2.50918	1.14906	1.19036	0.137915	68358	0.000574495	0.518738	-1.04786	36.12	8.67	85.06	2322537	3	2
207	2012	榆林市	3.83592	2.33539	2.82666	1.13998	1.19541	0.1494	79587	0.000706268	0.559565	-1.26242	41.92	8.94	85.95	2702000	3	2
207	2013	榆林市	3.87296	2.3904	2.36666	1.19861	1.1918	0.148316	75511	0.000448901	0.560019	-0.481207	42.8966	10.29	86.51	2986200	3	2
207	2014	榆林市	1.13548	2.41359	2.26501	1.17427	1.23931	0.144944	86482	0.00152678	0.478158	0.209677	44.5265	15.34	85.79	3747362	3	2
208	2009	玉林市	-0.953519	2.33216	2.19723	1.04352	1.28864	0.140761	12032	0.00483225	0.650493	-0.67707	29.03	7.03	508.97	2629183	3	1
208	2010	玉林市	9.26214	2.32696	2.15554	1.03112	1.29584	0.153969	15011	0.00392909	0.732589	-0.407082	20.49	7.73	525.46	3072422	3	1
208	2011	玉林市	-0.0719195	2.31025	2.2224	1.0344	1.27585	0.156607	18501	0.00373565	0.744574	-0.314519	21.98	8.23	533.45	3628098	3	1
208	2012	玉林市	5.38163	2.32943	2.39819	1.05772	1.27171	0.174808	19822	0.00107165	0.879624	-0.162714	22.28	8.86	539.05	4228255	3	1
208	2013	玉林市	0.594528	2.22929	0.931025	0.99878	1.23051	0.172677	17096	0.00137458	0.795681	0.245575	23.3871	8.8	546.54	4829090	3	1
208	2014	玉林市	0.847429	2.21614	0.89547	1.02418	1.19196	0.174138	23784	0.00135751	0.8375	0.469297	24.6017	8.89	552.05	5457089	3	1
209	2009	云浮市	-0.561774	2.02625	1.34154	0.889014	1.13724	0.140903	14276	0.0140962	0.697215	-0.783394	26.74	2.09	354.54	1179104	4	4
209	2010	云浮市	3.84971	2.00564	1.33238	0.869013	1.13662	0.172773	16391	0.013096	0.779742	-0.557002	23.3	2.84	363.49	1369733	4	4
209	2011	云浮市	-1.12604	2.01069	1.30879	0.936883	1.07381	0.16034	20302	0.0119888	0.734166	-0.119007	31.04	2.95	367.81	1675781	4	4
209	2012	云浮市	0.336682	2.02984	1.267	0.945613	1.08422	0.176065	22539	0.0122907	0.857918	0.00694447	24.18	3.01	368.9	1803112	4	4
209	2013	云浮市	1.4157	2.04144	1.31473	0.885784	1.15565	0.181113	20769	0.0111856	1.035	0.502871	25.6114	3.06	372.95	2040181	4	4
209	2014	云浮市	1.28462	2.03557	1.37721	0.868365	1.1672	0.200515	27252	0.00982729	0.98835	0.464208	36.533	3.01	377.93	2684934	4	4
210	2009	运城市	0.535414	2.11283	1.05826	0.897404	1.21542	0.143266	14306	0.00398071	0.665968	-0.453501	36.49	4.05	355.14	3281631	4	4
210	2010	运城市	0.699965	2.06538	1.05854	0.895604	1.16978	0.162496	16175	0.00443818	0.708922	-0.390059	36.2	5.04	355.18	3546543	4	4
210	2011	运城市	-0.73267	2.07823	1.00175	0.889407	1.18882	0.162799	19733	0.0124485	0.653175	-0.307291	35.28	5.12	364.35	4176138	4	4
210	2012	运城市	1.90101	2.10094	1.02087	0.88695	1.21399	0.180264	20628	0.0119581	0.773729	-0.00869991	39.81	6.3	366.31	4831791	4	4
210	2013	运城市	0.159251	2.26056	0.803288	0.980856	1.27971	0.201002	21841	0.000722463	0.884883	0.294074	88.8017	8.7	368.37	5521189	4	4
210	2014	运城市	1.24797	2.20832	0.89013	1.00255	1.20576	0.198688	22940	0.000846703	1.00085	0.417076	81.7098	10.31	370.38	6262424	4	4
211	2009	枣庄市	-1.31263	2.27442	6.23818	1.10817	1.16625	0.0844804	32698	0.0123463	0.484762	0.6833	53.06	7	847.67	3589650	2	2
211	2010	枣庄市	4.78497	2.26886	6.27622	1.11753	1.15133	0.0946764	36839	0.011621	0.528751	1.19361	54.75	7.88	856.96	4228513	2	2
211	2011	枣庄市	-0.216619	2.21091	6.33721	1.16928	1.04163	0.102674	41746	0.00482952	0.527492	1.24935	55.66	8.51	863.86	4960045	2	2
211	2012	枣庄市	7.99746	2.1642	6.70352	1.17551	0.988693	0.109921	45262	0.00525637	0.613427	1.32815	54.27	10.41	865.29	5682365	2	2
211	2013	枣庄市	1.435	2.20615	0.71764	1.19288	1.01327	0.113515	46228	0.00527883	0.676383	1.60387	57.0833	10.5	867.76	6450797	2	2
211	2014	枣庄市	0.658905	2.22924	0.745789	1.19012	1.03912	0.109693	51890	0.00324026	0.722179	1.3899	63.5235	10.39	879.34	7266823	2	2
212	2009	湛江市	-0.862842	2.42649	1.82484	1.03156	1.39492	0.106573	16647	0.00172732	0.339965	-0.491112	85.22	10.26	611.93	5599430	3	1
212	2010	湛江市	3.50627	2.41616	1.83426	1.03243	1.38374	0.109351	20081	0.00173078	0.321358	-0.0565604	114.74	10.49	588.11	6797917	3	1
212	2011	湛江市	-0.344076	2.42729	1.87009	1.04613	1.38116	0.109876	24163	0.00197118	0.290902	-0.199255	102.97	10.32	598.89	8055948	3	1
212	2012	湛江市	3.90691	2.43076	1.93881	1.05668	1.37408	0.117322	24531	0.00294843	0.307639	0.0421456	94.28	15.4	589.25	8613303	3	1
212	2013	湛江市	0.353805	2.43665	1.21854	1.04161	1.39504	0.128855	25622	0.00390171	0.386201	0.293942	95.2363	6.11	606.46	10107043	3	1
212	2014	湛江市	1.14903	2.43578	1.2888	1.04924	1.38654	0.123742	31420	0.00408232	0.451867	0.404243	93.3431	6.41	617.6	11620971	3	1
213	2009	张家界市	0.841078	2.38454	2.33297	1.19303	1.19151	0.228811	13517	0.00974994	0.553383	-0.917926	77.96	5.83	173.68	699382	3	1
213	2010	张家界市	3.73766	2.38675	2.29976	1.18936	1.1974	0.227193	16238	0.00993083	0.592362	-0.74772	76.29	6.77	173.13	830351	3	1
213	2011	张家界市	0.697843	2.3975	2.19414	1.1434	1.2541	0.229403	20082	0.0089976	0.487058	-0.615483	120.86	7.17	177	978713	3	1
213	2012	张家界市	0.546139	2.42323	2.19446	1.16756	1.25568	0.238455	22658	0.00985141	0.370436	-0.391454	71.37	8.32	178.78	1127076	3	1
213	2013	张家界市	-1.05699	2.42711	2.62065	1.15567	1.27144	0.240381	21383	0.0111733	0.576605	-0.192319	69.8537	9.13	179.6	1240053	3	1
213	2014	张家界市	1.15869	2.42834	2.60278	1.12185	1.30649	0.28497	27051	0.0121236	0.611918	-0.124195	69.2621	7.26	180.87	1572559	3	1
214	2009	张家口市	-1.59019	2.39779	0.716993	1.11684	1.28095	0.193954	18948	0.00687051	0.821502	-0.643174	96.97	13.08	125.38	2743957	3	1
214	2010	张家口市	5.11227	2.40899	0.663304	1.14858	1.2604	0.188047	22517	0.00688369	0.935069	-0.655184	96.67	13.8	126.37	3244529	3	1
214	2011	张家口市	0.299491	2.46537	0.634369	1.17632	1.28904	0.206967	25649	0.0105226	0.864546	-0.372634	96.45	14.41	126.76	3820468	3	1
214	2012	张家口市	7.50464	2.52363	0.616435	1.1861	1.33752	0.216093	28139	0.0127182	0.942869	-0.0202724	97.14	14.7	127.03	4395960	3	1
214	2013	张家口市	-1.33305	2.53289	2.36111	1.19605	1.33684	0.223858	28201	0.0128165	0.96578	0.389126	33.7139	15.79	126.61	4997744	3	1
214	2014	张家口市	0.880521	2.54196	2.47039	1.21715	1.32481	0.244418	30540	0.0147935	1.03931	0.814386	99.1208	15.07	127.07	5622033	3	1
215	2009	漳州市	-0.86973	2.0323	1.51454	0.809605	1.2227	0.102487	24619	0.0318905	0.491681	0.491197	120.32	13.74	366.48	4002101	4	4
215	2010	漳州市	4.29004	2.02926	1.50748	0.803501	1.22576	0.103107	29769	0.0324379	0.585099	1.08942	125.94	13.78	370.05	4726326	4	4
215	2011	漳州市	0.702784	2.01827	1.47998	0.822707	1.19557	0.103172	36641	0.0316217	0.60833	1.33722	125.71	14.17	372.04	5635127	4	4
215	2012	漳州市	6.27432	1.93057	1.69777	0.771271	1.1593	0.109909	41433	0.0277316	0.715674	1.20811	129.44	14.41	361.83	6610842	4	4
215	2013	漳州市	-0.591678	2.05231	1.36619	0.878864	1.17345	0.117286	45726	0.0257812	0.76621	1.82787	135.048	14.88	389.88	7463641	4	4
215	2014	漳州市	1.2458	2.06539	1.34353	0.889539	1.17585	0.109523	50685	0.0247808	0.830629	1.70413	139.777	19	386.19	6921977	4	4
216	2009	长春市	-0.410467	2.47063	1.02509	1.07642	1.39421	0.107425	37753	0.0152216	0.804458	0.899091	475.11	12.41	367.16	10893752	3	1
216	2010	长春市	4.65251	2.45651	1.04394	1.06745	1.38905	0.115028	43936	0.0139016	0.792344	1.21081	481.93	15.09	368.32	12867475	3	1
216	2011	长春市	-0.717774	2.4608	1.03978	1.069	1.3918	0.129571	52649	0.0121753	0.588702	1.34844	494.29	16.21	369.72	15158537	3	1
216	2012	长春市	5.34223	2.49406	0.98906	1.10231	1.39175	0.124648	58691	0.0519348	0.689065	1.4688	512.17	17.79	367.36	17396426	3	1
216	2013	长春市	1.68426	2.39691	1.07803	1.09197	1.30494	0.126513	66443	0.0541054	0.65109	1.68552	533.842	18.58	365.3	19700410	3	1
216	2014	长春市	1.02661	2.40744	1.064	1.09147	1.31596	0.126504	70891	0.0574692	0.701251	1.73435	549.406	19.44	366.39	22175471	3	1
217	2009	长沙市	5.12985	2.41063	0.897341	1.06036	1.35027	0.0838723	56620	0.0370624	0.652051	1.6919	771.91	14.48	551.31	15249091	3	1
217	2010	长沙市	9.00942	2.3807	0.952038	1.01722	1.36348	0.0887024	66443	0.0325898	0.702118	2.16475	779.05	14.97	552.13	18645314	3	1
217	2011	长沙市	0.374755	2.35008	1.03572	1.00239	1.34769	0.0926957	79530	0.0291666	0.624673	2.28523	787.01	14.35	555.7	22016112	3	1
217	2012	长沙市	2.34472	2.37846	1.03642	1.01876	1.35969	0.0975984	89903	0.0292345	0.626877	2.54331	791.97	9.96	559.09	25217118	3	1
217	2013	长沙市	-0.469685	2.36992	0.986809	1.0135	1.35642	0.0981142	107890	0.0289832	0.64215	2.77138	865.189	10.01	560.94	28019735	3	1
217	2014	长沙市	1.05907	2.33236	1.0118	0.993546	1.33882	0.102544	107683	0.0311292	0.694681	2.80434	815.481	14.44	568.22	31620746	3	1
218	2009	长治市	0.0816992	2.24872	5.41974	1.06704	1.18167	0.145305	23558	0.00965895	0.5723	-0.225817	92.09	6.73	237.21	2447580	1	2
218	2010	长治市	4.26874	2.23814	5.86432	1.07614	1.162	0.147643	27642	0.00999774	0.609679	0.123178	112.26	6.51	238.59	2725966	1	2
218	2011	长治市	-0.314172	2.27959	5.73028	1.09369	1.1859	0.144455	36425	0.0107114	0.49803	0.281531	91.74	7.02	240.57	3210239	1	2
218	2012	长治市	1.27052	2.25509	6.49301	1.0773	1.17779	0.151909	39523	0.0132129	0.652531	0.48704	90.84	7.88	241.85	3726125	1	2
218	2013	长治市	0.432233	2.21063	8.68774	1.08284	1.12779	0.184356	39343	0.0142909	0.814884	0.93791	95.6172	5.37	243.66	4258179	1	2
218	2014	长治市	0.932941	2.23602	9.27924	1.09965	1.13637	0.183316	39196	0.0158602	0.935773	0.717322	121.347	8.9	244.08	4768848	1	2
219	2009	昭通市	1.00661	2.19332	2.32765	1.11225	1.08107	0.347937	6025	0.000639241	0.786014	-2.9625	9.9	2.51	247.62	878468	3	2
219	2010	昭通市	3.49061	2.21171	2.34105	1.12404	1.08767	0.386145	7193	0.000523334	0.938059	-2.85654	10.35	2.94	254.46	1056653	3	2
219	2011	昭通市	1.35877	2.23487	2.39212	1.11961	1.11526	0.383376	8877	0.000541975	1.04808	-2.92783	10.22	4.21	255.68	1268288	3	2
219	2012	昭通市	7.67881	2.27215	2.59389	1.1441	1.12804	0.446521	10528	0.00101818	0.759158	-3.0365	10.24	4.41	257.84	1496111	3	2
219	2013	昭通市	-0.802828	2.25767	3.11257	1.18635	1.07132	0.411623	10813	0.0014236	0.864178	-2.79065	11.2856	4.47	261.38	1698835	3	2
219	2014	昭通市	0.689303	2.2768	3.22552	1.22247	1.05433	0.493614	12480	0.000896727	0.821193	-3.8226	12.7456	4.47	264.87	1900615	3	2
220	2009	肇庆市	-0.70959	2.08461	1.32354	0.893655	1.19096	0.124052	22415	0.0703372	0.536849	-0.341537	116.58	14.81	273.35	2757848	4	4
220	2010	肇庆市	3.58672	2.05064	1.35038	0.879181	1.17146	0.117565	27836	0.0569573	0.491833	0.184505	131.56	16.19	273.16	3318891	4	4
220	2011	肇庆市	0.0873009	2.06367	1.35739	0.883347	1.18032	0.11855	33642	0.0489513	0.536109	0.673274	137.44	18.63	276.06	3897126	4	4
220	2012	肇庆市	5.80394	2.06069	1.40741	0.895213	1.16547	0.120689	36864	0.0494978	0.583037	0.86937	148.87	18.47	287.15	4333872	4	4
220	2013	肇庆市	1.85587	1.95158	1.56949	0.811678	1.1399	0.12072	38606	0.0455812	0.607069	1.1114	155.067	19.28	288.64	4931175	4	4
220	2014	肇庆市	1.14109	1.94732	1.59326	0.807378	1.13994	0.131005	45795	0.0443428	0.617176	1.1611	174.798	21.34	291.27	5598970	4	4
221	2009	镇江市	-0.595149	2.01815	1.65486	0.815661	1.20249	0.0725536	62084	0.0588379	0.604382	2.72271	321.02	16.58	701.53	4757379	4	4
221	2010	镇江市	2.53305	1.95172	1.68429	0.799114	1.15261	0.0800283	63280	0.0537982	0.667667	2.89757	319.58	17.61	703.69	5646808	4	4
221	2011	镇江市	-0.339715	1.97325	1.65008	0.830013	1.14324	0.0877808	73981	0.0492732	0.53081	3.30299	323.74	18.45	706.68	6640744	4	4
221	2012	镇江市	3.88044	1.97874	1.70086	0.832059	1.14668	0.0894326	83650	0.0529069	0.570507	3.54242	303.41	19.08	705.48	7664607	4	4
221	2013	镇江市	0.52587	2.02095	1.56882	0.890645	1.13031	0.0977791	107621	0.0644993	0.5989	3.88691	305.563	20.46	706.39	8721339	4	4
221	2014	镇江市	1.45154	1.93223	1.70664	0.856798	1.07543	0.0958806	102652	0.0244364	0.658688	3.57227	309.497	20.77	708.52	10037987	4	4
222	2009	周口市	-0.264149	2.20424	1.97755	0.966133	1.2381	0.152931	10649	0.00726934	0.648217	-1.86459	25.74	10.98	1009.08	4135903	4	3
222	2010	周口市	2.6603	2.20868	2.00638	0.982126	1.22656	0.157696	12944	0.00849902	0.66246	-2.56687	31.35	11.73	1023.79	4837538	4	3
222	2011	周口市	-0.76722	2.21	2.15743	0.967758	1.24224	0.173951	15734	0.0129744	0.605167	-2.209	30.87	10.65	1035.63	5720389	4	3
222	2012	周口市	3.56148	2.19764	2.18973	0.992443	1.2052	0.205471	17734	0.0145055	0.591357	-2.07069	31.86	11.22	1027.66	6641372	4	3
222	2013	周口市	3.02136	2.10297	0.98557	0.915107	1.18786	0.197815	15832	0.0150637	0.643089	-1.43597	28.0775	13.36	945.44	7567665	4	3
222	2014	周口市	1.21719	2.08927	1.06519	0.9037	1.18557	0.19202	22651	0.013829	0.690452	-1.77803	28.147	12.95	1034.1	8528980	4	3
223	2009	株洲市	1.10089	2.16896	1.30661	1.01743	1.15153	0.119133	27536	0.024093	0.549298	1.05828	193.09	11.17	339.48	3643919	4	2
223	2010	株洲市	4.18453	2.12432	1.31492	0.960195	1.16413	0.123074	33604	0.020884	0.633867	1.40402	176.12	17.51	347	4267634	4	2
223	2011	株洲市	1.16874	2.11825	1.26925	1.01105	1.1072	0.122676	40431	0.0197937	0.542776	1.49535	181.9	18.4	347.94	5025627	4	2
223	2012	株洲市	4.16499	2.14017	1.23164	1.03163	1.10853	0.130745	45235	0.020779	0.598106	1.6442	184.07	14.79	351.91	5799043	4	2
223	2013	株洲市	-0.202593	2.20566	1.10342	1.04854	1.15712	0.133241	48736	0.0216788	0.772189	1.99024	185.195	19.33	354.8	6602926	4	2
223	2014	株洲市	0.974228	2.20509	1.12316	1.05832	1.14676	0.135134	54741	0.023401	0.850108	2.06808	225.42	16.46	351.39	7491789	4	2
224	2009	珠海市	1.03174	1.56647	2.26818	0.581117	0.985352	0.116777	69890	0.0775933	0.395225	2.96255	989.42	32.52	603.47	4044564	4	4
224	2010	珠海市	7.47342	1.53895	2.26157	0.553015	0.985934	0.13769	80697	0.0670442	0.414982	3.22097	1032.94	32.32	612.16	4860271	4	4
224	2011	珠海市	-0.253783	1.5251	2.26664	0.562527	0.96257	0.135504	89794	0.0599911	0.453678	3.47366	1103.22	31.98	619.58	5678565	4	4
224	2012	珠海市	-1.092	1.60899	2.23304	0.5966	1.01239	0.141114	95471	0.0604748	0.523765	3.62171	1155.78	28.22	618.04	6351964	4	4
224	2013	珠海市	0.453244	1.85349	1.81106	0.792594	1.0609	0.151608	152512	0.0618831	0.578025	3.80277	1170.49	42.67	654.83	7205234	4	4
224	2014	珠海市	1.05069	1.89978	1.81153	0.801161	1.09862	0.147758	116537	0.0634651	0.607884	4.00915	1197.82	46.28	639.33	8157145	4	4
225	2009	驻马店市	0.58714	2.32623	1.76517	1.07177	1.25447	0.159347	11708	0.00634349	0.624407	-1.32535	19.36	12.62	578.88	3180542	3	1
225	2010	驻马店市	6.45557	2.32832	1.68309	1.07681	1.25151	0.163516	14117	0.00788782	0.634305	-1.8101	34.25	12.84	587.48	3766703	3	1
225	2011	驻马店市	0.0794666	2.35384	1.7732	1.07288	1.28096	0.17079	17396	0.0111883	0.600274	-1.94155	33.49	10.39	591.44	4438746	3	1
225	2012	驻马店市	4.12936	2.35202	0.658497	1.0616	1.29042	0.195831	19592	0.0123647	0.595232	-1.79087	34.17	12.52	596.17	5142427	3	1
225	2013	驻马店市	2.37659	2.18481	1.46772	0.988132	1.19668	0.199548	17210	0.0124902	0.658163	-1.70419	35.4554	12.97	594.05	5854653	3	1
225	2014	驻马店市	1.61425	2.20368	0.908072	0.963832	1.23985	0.205567	24461	0.0128421	0.71804	-1.51676	36.0754	13.01	610.34	6665669	3	1
226	2009	资阳市	1.26653	2.17527	0.797117	1.00059	1.17468	0.158486	12616	0.00129024	0.534408	-1.07564	0.584422	2.49	629.68	1773052	4	4
226	2010	资阳市	4.16717	2.16735	0.772526	0.983084	1.18426	0.153671	16644	0.00139923	0.609705	-0.39382	0.788219	3.08	629.4	2130041	4	4
226	2011	资阳市	-0.664869	2.18035	0.817495	0.996452	1.1839	0.15545	22931	0.00290094	0.544301	-0.303484	1.0518	3.74	632.83	2520225	4	4
226	2012	资阳市	5.1207	2.17575	0.834553	0.999902	1.17585	0.156433	27283	0.00351067	0.603144	-0.374137	1.40937	4.21	635.49	2934817	4	4
226	2013	资阳市	4.89097	2.09429	1.04915	0.947579	1.14671	0.150953	21546	0.0022973	0.668215	0.166159	1.8904	4.25	637.31	3365373	4	4
226	2014	资阳市	0.770394	2.18648	1.52011	0.98368	1.2028	0.15781	33592	0.00537927	0.759635	0.184356	4.53775	4.52	637.25	4071420	4	4
227	2009	淄博市	0.31037	2.01225	1.51213	0.998431	1.01382	0.0662395	54229	0.0108231	0.412878	1.37937	240.64	8.73	706.47	8605746	4	2
227	2010	淄博市	3.80736	2.03184	1.46469	1.00439	1.02744	0.0704178	63397	0.0103584	0.45031	2.01531	244.55	9.02	708.06	10056751	4	2
227	2011	淄博市	0.775253	2.05153	1.38208	1.04047	1.01106	0.0771868	72176	0.00863835	0.457047	2.17624	231.42	12.04	712.8	11866966	4	2
227	2012	淄博市	7.13616	2.03557	1.39339	1.04223	0.993337	0.0817729	77876	0.00883929	0.490082	2.15783	219.68	13.07	710.26	13636386	4	2
227	2013	淄博市	1.18225	2.00549	1.1754	1.06035	0.945143	0.0853784	89441	0.00845268	0.546786	2.53746	212.535	13.05	712.96	15681749	4	2
227	2014	淄博市	0.859668	2.02531	1.13355	1.05972	0.965589	0.084999	87531	0.00828743	0.596707	2.35048	223.995	13.58	717.55	17631802	4	2
228	2009	自贡市	-3.33337	2.31801	0.935396	1.09505	1.22297	0.133063	19256	0.000304149	0.449134	-0.531816	102.81	4.18	751.18	2041025	3	1
228	2010	自贡市	-13.8109	2.3556	0.754709	1.12441	1.23119	0.125302	23053	0.00153777	0.494168	-0.173647	94.66	5.31	745.39	2438376	3	1
228	2011	自贡市	-0.378385	2.32783	0.802003	1.11114	1.21669	0.13589	29101	0.00166493	0.420283	-0.0126136	90.6	6.07	748.19	2876747	3	1
228	2012	自贡市	-0.933634	2.32845	0.75182	1.10005	1.22839	0.145572	32787	0.00146766	0.468927	0.22162	93.19	7.25	749.74	3416729	3	1
228	2013	自贡市	1.96749	2.28087	0.790582	1.05486	1.22601	0.139714	30352	0.00138665	0.523969	0.744289	95.9236	7.2	752.64	3903612	3	1
228	2014	自贡市	1.13856	2.32132	0.771783	1.05369	1.26763	0.137227	39145	0.00126808	0.53038	1.03824	133.367	10.16	753.3	4476763	3	1
229	2009	遵义市	0.534875	2.24275	1.97818	1.10583	1.13692	0.198257	11322	0.0026263	0.483609	-0.875016	46.37	4.51	244.09	2442438	3	2
229	2010	遵义市	1	2.24609	2.00105	1.10061	1.14548	0.213694	14799	0.00216662	0.607247	-0.668161	63.55	4.42	254.91	2902470	3	2
229	2011	遵义市	0.032767	2.26059	2.0339	1.12574	1.13485	0.228597	18330	0.00187151	0.611086	-0.550781	58.42	4.4	250.94	3506184	3	2
229	2012	遵义市	13.3075	2.3056	0.730681	1.13645	1.16915	0.238254	22001	0.00153311	0.875406	0.132851	68.91	4.43	250.77	4098729	3	2
229	2013	遵义市	-0.202049	2.32316	0.677832	1.15256	1.1706	0.23144	20369	0.00313257	0.988255	0.591846	75.097	5.3	253.06	4703701	3	2
229	2014	遵义市	1.32671	2.34693	2.22326	1.16775	1.17918	0.211445	30484	0.00412639	1.09493	0.909406	85.1944	6.16	255.84	5333997	3	2
230	2009	佛山市	-0.733724	1.95088	1.625	0.82628	1.1246	0.0553809	80686	0.0265382	0.305039	5.71489	100.78	6.24	367.63	14087766	4	4
230	2010	佛山市	1.93285	1.97847	1.55292	0.844525	1.13394	0.064292	93983	0.0230559	0.304277	5.41289	106.97	6.08	370.89	16871279	4	4
230	2011	佛山市	0.00634829	1.98543	1.52225	0.871787	1.11365	0.059068	91202	0.0206293	0.293902	5.46657	118.88	8.52	374.8	19314145	4	4
230	2012	佛山市	6.63288	1.90201	1.70649	0.850385	1.05163	0.0656213	91259	0.0223346	0.321839	5.53653	121.2	9.31	377.7	20195045	4	4
230	2013	佛山市	16.2621	1.33109	2.40068	0.513083	0.818008	0.0696695	183512	0.0219247	0.340027	5.26827	123.944	8.79	381.6	22641007	4	4
230	2014	佛山市	0.980546	1.35697	2.3991	0.520464	0.836503	0.0705509	101617	0.0219024	0.35106	5.18891	121.126	8.7	385.6	24005844	4	4
231	2009	六盘水市	0.807828	2.00803	8.10148	1.01175	0.996279	0.190977	14422	0.00111593	0.569058	11.6808	23.07	6.04	321.08	1108774	2	2
231	2010	六盘水市	-15.4882	2.16482	0.766971	1.08938	1.07544	0.221951	17972	0.0024354	0.670182	11.1475	31.66	6.45	320.32	1313387	2	2
231	2011	六盘水市	4.56213	2.03094	8.41937	1.03944	0.991505	0.239004	21522	0.00306086	0.570405	10.8887	23.08	6.43	324.2	1576069	2	2
231	2012	六盘水市	8.76065	2.01911	9.55051	1.03086	0.988243	0.25463	25877	0.00767804	1.03755	9.73417	27.42	6.81	325.33	1828246	2	2
231	2013	六盘水市	-0.713341	2.08251	10.2289	1.06961	1.0129	0.248456	27142	0.0193528	1.19592	8.9768	29.4991	13.98	328.23	2092734	2	2
231	2014	六盘水市	0.904401	2.10752	10.8651	1.0775	1.03003	0.215582	36228	0.0229614	1.28151	9.532	31.1301	13.83	331.19	2613754	2	2
232	2009	眉山市	4.13911	2.18899	0.847678	1.10312	1.08588	0.178668	15509	0.0163556	0.796978	9.84239	40.36	5.08	484.37	1527188	4	2
232	2010	眉山市	15.4526	2.14514	0.916024	1.06328	1.08186	0.174788	18586	0.0163358	0.760998	9.44162	45.39	5.31	485.78	1802830	4	2
232	2011	眉山市	-0.511045	2.18492	0.766433	1.13494	1.04998	0.176503	22793	0.0155432	0.65527	9.17615	52.23	6.01	488.17	2129932	4	2
232	2012	眉山市	0.0709006	2.21849	2.35945	1.17938	1.03911	0.184839	26168	0.0162988	0.75988	9.06553	58.8	5.99	490.73	2478186	4	2
232	2013	眉山市	1.65338	2.15497	0.904423	1.0666	1.08836	0.20076	24433	0.0143936	0.853121	8.84406	63.1516	6.14	493.25	2831069	4	2
232	2014	眉山市	1.09771	2.18062	0.896992	1.09477	1.08585	0.192574	31664	0.0133235	0.962315	8.72942	65.8952	6.56	494.43	3454790	4	2
233	2009	南通市	-0.0307637	1.92321	1.65725	0.76426	1.15895	0.0826603	37642	0.0476512	0.627393	6.74029	117.21	6.86	953.21	10802211	4	4
233	2010	南通市	2.46976	1.92124	1.63981	0.772104	1.14913	0.0913962	47419	0.0393761	0.625673	6.32271	108.33	8.84	953.53	12770686	4	4
233	2011	南通市	-0.441437	1.92665	1.62232	0.776151	1.1505	0.102801	56005	0.0334554	0.582899	5.93903	97.44	14.22	955.98	14932735	4	4
233	2012	南通市	4.03076	1.96232	1.5932	0.807487	1.15484	0.112534	62506	0.0304084	0.633182	6.03965	98.54	15.88	956.38	17192728	4	4
233	2013	南通市	16.2639	1.47673	3.57331	0.740774	0.735955	0.114392	65696	0.0276772	0.654654	5.80389	99.5068	17.97	958.02	19404100	4	4
233	2014	南通市	2.06787	1.37714	3.75132	0.710209	0.66693	0.114915	77457	0.0250222	0.689298	6.2984	105.387	21.25	727.68	21660973	4	4
234	2009	齐齐哈尔市	-1.19393	2.33825	0.800588	0.823915	1.51434	0.132816	12714	0.00819463	0.506948	9.61067	88.01	6.02	134.58	3069814	3	3
234	2010	齐齐哈尔市	1.7802	2.33813	0.770858	0.816903	1.52122	0.129966	16309	0.00623339	0.564457	9.48655	87.78	6.04	133.77	3069814	3	3
234	2011	齐齐哈尔市	-0.644206	2.3651	0.744646	0.834771	1.53033	0.12835	19815	0.00489916	0.504109	8.98755	88.19	6.23	133.59	4172313	3	3
234	2012	齐齐哈尔市	-19.8571	2.3204	1.0139	1.05919	1.26121	0.224285	22139	0.0186158	0.535291	8.42924	90.09	6.3	131.64	4801662	3	3
234	2013	齐齐哈尔市	2.25817	2.3936	0.66327	0.856488	1.53711	0.0847894	22090	0.020589	0.651306	8.07069	92.0197	6.82	131.15	5447129	3	3
234	2014	齐齐哈尔市	0.889432	2.40431	0.675093	0.85898	1.54533	0.259384	23099	0.024248	0.624394	8.44519	99.0871	6.83	130.27	6184202	3	3
235	2009	厦门市	0.225479	1.80785	1.86293	0.760923	1.04692	0.154298	68938	0.0662973	0.50777	6.45305	742.66	16.82	1125.24	5661225	4	4
235	2010	厦门市	17.4317	1.76557	1.88021	0.723337	1.04224	0.148998	58337	0.0545398	0.490266	5.94152	712.89	16.61	1145.65	6850248	4	4
235	2011	厦门市	0.947753	1.73892	1.77862	0.751361	0.987555	0.15322	70832	0.0428195	0.444249	5.84934	732.6	17.96	1177.75	8002779	4	4
235	2012	厦门市	6.237	1.79772	1.72304	0.778682	1.01904	0.163637	77392	0.0355775	0.469631	5.75925	754.13	19.8	1213.73	8819062	4	4
235	2013	厦门市	0.105731	1.86925	1.40329	0.834625	1.03463	0.171211	153206	0.0374942	0.443071	5.46479	775.132	18.14	1250.99	9745064	4	4
235	2014	厦门市	1.1469	1.96128	1.32457	0.863325	1.09796	0.167478	86832	0.0369501	0.477202	5.46914	778.496	17.71	1293.32	10722833	4	4
236	2009	潍坊市	1.35756	1.95431	1.52059	0.869672	1.08463	0.0841141	30338	0.0170948	0.686593	7.80957	138.58	13.94	537.6	9679413	4	4
236	2010	潍坊市	2.42163	2.00699	1.43057	0.882762	1.12423	0.0941582	34273	0.015458	0.745476	7.64343	138.53	16.99	541.38	12148004	4	4
236	2011	潍坊市	-1.8718	2.06224	1.2932	0.939095	1.12315	0.101151	38833	0.012837	0.735216	7.42269	136.5	17.77	543.65	14259608	4	4
236	2012	潍坊市	18.8677	1.95709	1.52096	0.905081	1.05201	0.106069	43681	0.0120327	0.750892	7.31875	136.63	18.23	544.43	16135629	4	4
236	2013	潍坊市	0.101805	2.11703	1.28515	0.922381	1.19465	0.111739	50065	0.0111742	0.775883	6.97425	142.468	18.73	546.91	18303940	4	4
236	2014	潍坊市	0.62876	2.12572	1.31153	0.962858	1.16286	0.110271	51826	0.115151	0.829311	7.00151	158.27	19.3	550.28	20601093	4	4
237	2009	无锡市	-0.0775953	1.85707	1.85471	0.683597	1.17347	0.0812574	107365	0.0438151	0.478305	6.30138	242.06	22.59	972.54	15426908	4	4
237	2010	无锡市	18.0814	1.8227	1.87305	0.721571	1.10112	0.084353	92166	0.0377253	0.515363	5.2925	234.97	23.39	1008.34	18257878	4	4
237	2011	无锡市	-0.408294	1.81325	1.85428	0.713233	1.10001	0.0861423	107437	0.0320973	0.460627	4.91535	231.53	24.35	1011.37	21420168	4	4
237	2012	无锡市	2.0557	1.8083	1.88027	0.73697	1.07133	0.085703	117357	0.0332999	0.473182	4.4496	232.64	24.62	1015.93	24432385	4	4
237	2013	无锡市	3.64475	1.75453	1.9367	0.714132	1.0404	0.0881632	170978	0.0252246	0.492371	4.4039	235.898	25.06	1020.6	27599841	4	4
237	2014	无锡市	0.813163	1.7615	1.95885	0.707605	1.05389	0.0911674	126389	0.0217224	0.561925	4.92046	239.447	25.28	1031.21	26078967	4	4
238	2009	鹰潭市	1.22564	2.32695	0.736537	0.925398	1.40155	0.158919	23106	0.0294583	0.723181	8.88434	35.82	9.18	337.14	726707	4	3
238	2010	鹰潭市	18.1489	2.21172	10.088	0.860969	1.35075	0.166596	30769	0.022997	0.753871	8.7826	34.74	12.7	342.47	866240	4	3
238	2011	鹰潭市	-0.854431	2.25382	1.00892	0.896319	1.3575	0.159299	37834	0.0214153	0.647486	8.50093	39.29	13.08	334.3	1032707	4	3
238	2012	鹰潭市	1.16056	2.25079	1.07973	0.935329	1.31546	0.182619	42449	0.0219717	0.680241	8.67404	41.52	12.91	348.34	1180454	4	3
238	2013	鹰潭市	2.13166	2.07505	1.07524	0.956084	1.11897	0.181338	44278	0.0211712	0.711816	8.58093	40.6816	12.83	350.17	1337690	4	3
238	2014	鹰潭市	1.21599	2.03922	1.18146	0.973206	1.06601	0.18942	53011	0.0218044	0.764821	7.77522	47.5808	15.85	356.46	1506535	4	3
239	2009	岳阳市	4.53201	2.28363	0.830818	0.893252	1.39037	0.121787	24542	0.00985464	0.486929	9.64704	64.41	11.06	370.31	4311585	4	3
239	2010	岳阳市	15.9788	2.18835	1.1511	0.868801	1.31955	0.127105	28110	0.00803359	0.537185	9.253	65.15	9.18	374.91	5072328	4	3
239	2011	岳阳市	-2.24042	2.23667	0.997786	0.921249	1.31542	0.108353	34629	0.00619378	0.47591	8.83798	66.17	9.49	377.26	5980617	4	3
239	2012	岳阳市	0.278635	2.1674	0.913017	0.99859	1.16881	0.106741	39968	0.00648288	0.484586	8.70371	68.94	9.74	379.78	6874013	4	3
239	2013	岳阳市	-0.0637438	2.20421	0.828706	1.03651	1.1677	0.114961	43491	0.00688494	0.609873	8.47181	71.8071	10.46	376.89	782161	4	3
239	2014	岳阳市	0.918611	2.19638	0.845627	1.05319	1.1432	0.118446	47862	0.00756796	0.670626	8.41887	86.4566	10.17	379.11	9056089	4	3
240	2009	郑州市	0.440846	2.50323	0.668109	1.20055	1.30268	0.106709	44231	0.0335166	0.691878	7.60237	844.05	10.71	982.37	14347614	3	1
240	2010	郑州市	4.83076	2.48847	0.64743	1.1967	1.29177	0.105619	49947	0.0311419	0.682269	7.95476	674.36	6.19	1293.31	16780339	3	1
240	2011	郑州市	2.17673	2.37144	0.956526	1.14112	1.23032	0.113775	56855	0.0392237	0.60293	7.59193	658.45	6.35	1356.57	19871147	3	1
240	2012	郑州市	16.2227	2.27256	1.19312	1.10234	1.17022	0.126257	62054	0.0388355	0.641686	7.48774	650.99	6.07	1440.37	22898717	3	1
240	2013	郑州市	0.889294	2.23883	1.1997	1.05932	1.17951	0.131598	67485	0.0326554	0.709494	7.21422	813.445	7.42	1234.35	25864155	3	1
240	2014	郑州市	1.14787	2.25037	1.20836	1.06099	1.18938	0.135534	72991	0.0328716	0.776104	7.10907	835.189	7.83	1259.47	29136117	3	1
241	2009	中山市	2.81491	1.62749	2.04675	0.605749	1.02175	0.0747677	62304	0.0333914	0.348316	5.75171	233.99	8.7	821.44	5497615	4	4
241	2010	中山市	8.72351	1.62001	2.0362	0.604476	1.01553	0.0788096	73348	0.0261107	0.356834	5.19245	236.53	12.15	828.78	6481088	4	4
241	2011	中山市	-0.0600902	1.65495	2.00047	0.621937	1.03302	0.0877472	70014	0.020985	0.349697	5.06964	241.08	11.92	837.39	7560748	4	4
241	2012	中山市	5.48238	1.73664	1.98195	0.660751	1.07589	0.0881796	77527	0.0216749	0.366005	5.11468	238.99	4.97	852.07	8093293	4	4
241	2013	中山市	16.957	1.2064	2.51569	0.461659	0.744742	0.0896795	171359	0.0149335	0.364893	4.68035	250.753	6.79	863.73	8905506	4	4
241	2014	中山市	0.920088	1.25136	2.51004	0.477392	0.77397	0.092548	88682	0.0147996	0.320104	4.68516	256.015	5.37	874.78	9817958	4	4
